# Supplementary material for: Transcriptomic, Protein-DNA Interaction, and Metabolomic Studies of VosA, VelB, and WetA in Aspergillus nidulans Asexual Spores
Source: mBio. 2021 Feb 9;12(1):e03128-20. doi: 10.1128/mBio.03128-20 (PMC7885118; doi:10.1128/mBio.03128-20)
Supplement: TABLE S1 [file mBio.03128-20-st001.xlsx]

## Sheet: Sheet1
	Table S1 DEGs related to asexual development in the null mutants’ conidia
	Gene ID	DwetA	DvosA	DvelB	Name	Description
		LogFC	LogFC	LogFC
	AN0045	-	-1.57	-3.29		Transcript induced by light in in developmentally competent mycelia
	AN0055	-2.08	-	-	tmpA	Transmembrane protein involved in regulation of conidium development
	AN0081	1.59	-	1.15	sfaD	Beta subunit of a heterotrimeric G protein composed of FadA, SfaD, GpgA and involved in regulation of proliferation and conidiophore development
	AN0082	-	-	-1.06	phnA	Phosducin-like protein
	AN0118	2.76	1.79	1.82	nudA	Cytoplasmic dynein heavy chain, component of the microtubule motor protein involved in nuclear migration
	AN0182	-	1.13	-	rasA	Small monomeric GTPase of the Ras superfamily involved in regulation of development
	AN0186	2.98	3.41	3.58	vapA	Component of the plasma membrane-associated VapA-VipC-VapB methyltransferase complex that controls differentiation
	AN0279	-	-	1	flbD	Putative transcription factor involved in regulation of asexual and sexual development and in response to nitrogen starvation
	AN0363	1.07	-	-	velB	Component of the velvet complex composed of VelB, VeA, and LaeA that coordinates development and secondary metabolism in response to light
	AN0387	-1.08	-1.76	-	cryA	Cryptochrome, nuclearly-localized protein that senses UVA and blue light and represses sexual development by regulating other regulators such as VeA, NsdD, and RosA
	AN0422	4.96	1.71	1.37	abaA	TEA/ATTS domain transcriptional activator involved in regulation of conidiation
	AN0453	5.52	2.66	1.45	pclA	Putative G1/S cyclin
	AN0568	-1.46	-1.51	-1.73		Ortholog(s) have role in conidiophore development and filamentous growth of a population of unicellular organisms in response to biotic stimulus, more
	AN0636	-1.03	-	-		Ortholog(s) have acetylglucosaminyltransferase activity and role in GPI anchor biosynthetic process, conidium formation, establishment or maintenance of cell polarity, fungal-type cell wall biogenesis, regulation of growth rate
	AN0641	-	1.47	2.28	tcpA	TCTP (translationally controlled tumor protein)
	AN0651	-	2.07	2.15	fadA	Alpha subunit of a heterotrimeric G protein composed of FadA, SfaD, GpgA and involved in regulation of proliferation and conidiophore development
	AN0693	-1.93	-2.36	-2.82		Transcript induced by light in in developmentally competent mycelia
	AN0787	9	4.22	1.39	mns1B	Putative mannosyl-oligosaccharide 1,2-alpha-mannosidase with a predicted role in mannose polymer metabolism
	AN0807	-2.93	-	-	laeA	Methyltransferase-domain protein
	AN0829	1.29	-	-	pdeA	Low-affinity cAMP phosphodiesterase
	AN0863	-1.63	-	-		Ortholog(s) have role in conidiophore development, conidium formation, hyphal growth
	AN0928	-	-1.08	-		Ortholog(s) have role in conidiophore development
	AN0973	6.65	4.31	2.82	brlA	C2H2 zinc finger transcription factor, fphA- and lreB-dependent light induced regulator of conidiophore development
	AN10192	-	-1.43	-1.41		Ortholog(s) have role in conidiophore development
	AN1037	1.5	2.57	1.86	odeA	Oleate delta-12 desaturase
	AN10444	2.18	2.4	1.47	ggtA	Gamma-glutamyl transpeptidase, involved in sexual development
	AN10504	-1.84	-1.84	-1.76		Ortholog(s) have role in conidiophore development, hyphal growth, sporocarp development involved in sexual reproduction, syncytium formation by plasma membrane fusion
	AN1052	-2.43	1.5	1.1	veA	Protein involved in light-sensitive control of differentiation and secondary metabolism
	AN10533	-1.5	-1.48	-2.55		Putative trehalose-6-phosphate synthase
	AN1096	-1.08	-	-	clgA	Cyclin-like protein involved in regulation of development
	AN11891	1.74	1.41	1.53	zipA	Putative bZIP transcription factor
	AN1402	1.2	1.34	1.21		Ortholog(s) have role in sporocarp development involved in sexual reproduction
	AN1536	1.67	2.82	2.12		Ortholog(s) have role in ascospore release from ascus, conidiophore development, conidium formation, hyphal growth, sporocarp development involved in sexual reproduction
	AN1553	-5.81	-5.12	-8.87		Has domain(s) with predicted role in fruiting body development, hemolysis by symbiont of host erythrocytes
	AN1555	3.05	2.44	2.09	chsD	Class IV chitin synthase involved in chitin biosynthesis
	AN1599	-	2.58	2.77	pbcR	Zn(II)(2)Cys(6)-type transcription factor
	AN1632	1.42	-1.09	-	atg1	Ortholog(s) have protein serine/threonine kinase activity
	AN1641	-2.25	-1.12	-2.46		Ortholog(s) have role in sporocarp development involved in sexual reproduction
	AN1652	-1.66	3.25	2.69	msnA	Putative zinc-finger transcription factor
	AN1661	-	-1.29	-1.82	ricA	Predicted GDP/GTP exchange factor for G proteins, required for sexual and asexual development
	AN1775	-1.01	-	-		Ortholog(s) have GPI-anchor transamidase activity and role in attachment of GPI anchor to protein, conidium formation, fungal-type cell wall organization, fungal-type cell wall polysaccharide biosynthetic process, regulation of growth rate
	AN1848	1.57	3.19	2.91	nosA	Zinc(II)2Cys6 putative transcription factor involved in the regulation of sexual development
	AN1937	-10.99	-1.3	-1.15	wetA	Regulatory protein involved in conidial development
	AN1959	-3.35	-3.16	-	vosA	Nuclear protein involved in spore formation and trehalose accumulation
	AN1967	-	2.48	3.39	ppoA	Putative fatty acid dioxygenase
	AN2009	2.14	2.14	1.9	rfeB	Ortholog(s) have role in conidiophore development, conidium formation, hyphal growth
	AN2059	2.36	1.71	1	velC	Velvet family protein with homology to VeA, involved in regulation of sexual development
	AN2094	-1.03	-1.88	-2.51	dopA	Putative leucine-zipper transcription factor, involved in conidiophore morphogenesis and sexual development
	AN2269	-	1.21	1.01	steC	Mitogen-activated protein kinase kinase (MAPKK), component of a signaling module SteD-SteC-MkkB-MpkB that controls coordination of development and secondary metabolism
	AN2330	4.62	-	-	lsdA	Protein involved in sexual development
	AN2421	1.91	2.53	2.99	flbC	Putative C2H2 zinc finger transcription factor
	AN2505	1.25	3.02	4.08	fbx15	Putative F-box protein
	AN2523	2.55	2.93	2.8	chsB	Class III chitin synthase with a role in chitin biosynthesis
	AN2623	4.03	4.7	3.53	aatA	Acyl-coenzyme A:6-aminopenicillanic-acid-acyltransferase precursor
	AN2701	2.81	3.78	2.55		Ortholog(s) have role in conidiophore development, hyphal growth, sporocarp development involved in sexual reproduction, syncytium formation by plasma membrane fusion
	AN2856	-	-	-1.15		Ortholog(s) have 3'-5' exonuclease activity, role in ascospore formation, conversion of ds siRNA to ss siRNA involved in RNA interference, fruiting body development, pre-miRNA processing and perinuclear region of cytoplasm localization
	AN2911	-	-1.48	-	atfA	Basic-region leucine zipper transcription factor
	AN2919	3.33	2.67	2.66	sltA	C2H2 zinc-finger transcription factor involved in cation homeostasis
	AN2936	1.56	-	-1.77	msd2	Putative Class 2C alpha-mannosidase with a predicted role in mannose polymer metabolism
	AN2984	1.73	-	-	rlmA	Putative MADS-box family transcription factor
	AN2986	-	-	-1.13		Ortholog(s) have role in asexual sporulation
	AN3036	4.02	-	-	figA	Putative low affinity Ca2+ channel family protein
	AN3113	-	1.39	1.64	ugtA	UDP-galactofuranose transporter
	AN3129	1.85	4.29	6.74	prpA	Poly(ADP-ribose) polymerase (PARP)
	AN3387	-1.72	-	1.49	gprD	Putative G-protein coupled receptor
	AN3435	-3.04	-3.11	-3.2	lreA	Putative zinc-finger transcription factor involved in blue-light responsive differentiation
	AN3441	-2.9	-2.7	-3.25	orlA	Trehalose 6-phosphate phosphatase, predicted subunit of the trehalose-6-phosphate synthase/phosphatase complex
	AN3607	-1.06	-2.04	-2.93	lreB	Putative zinc-finger transcription factor
	AN3688	-1.04	1.31	-	srrA	Response regulator, part of a two-component signal transduction system involved in control of stress response and conidiation
	AN3719	4.29	3.79	3.08	mpkB	MAP kinase, component of a signaling module SteD-SteC-MkkB-MpkB that controls coordination of development and secondary metabolism
	AN3725	2.85	-	1.56	awh11	Developmentally regulated protein with similarity to Candida albicans Wh11p
	AN3757	-	-1.31	-2.3		Ortholog(s) have role in establishment of cell polarity, mycelium development, spore germination and endoplasmic reticulum, hyphal tip, plasma membrane localization
	AN3765	1.85	2.1	3.57	gprC	Putative G-protein coupled receptor
	AN3813	-	-1.66	-		Ortholog(s) have copper uptake transmembrane transporter activity and role in aerobic respiration, copper ion import, hyphal growth, spore germination, sporocarp development involved in sexual reproduction
	AN3872	1.98	1.02	-		Transcript induced by light in in developmentally competent mycelia
	AN4163	-2.58	-	-	cpcB	Protein with seven WD repeats, involved in cross-pathway control of the response to amino acid starvation
	AN4238	-	1.55	-	schA	Protein kinase involved in cAMP-dependent signaling during conidial germination
	AN4263	1.6	1.08	1.51	nsdC	C2H2 zinc finger transcription factor
	AN4394	-	1.38	-		Ortholog(s) have role in asexual sporulation resulting in formation of a cellular spore, positive regulation of asexual sporulation resulting in formation of a cellular spore, regulation of transcription, DNA-templated
	AN4521	1.46	-	-	fhpA	Forkhead domain protein with a possible role in sexual development
	AN4566	1	1.38	1.26	chsC	Class I chitin synthase with a role in chitin biosynthesis
	AN4667	-	1.17	-	aspA	Septin, involved in development
	AN4674	5.45	4.61	5.19		Ortholog(s) have role in asexual sporulation resulting in formation of a cellular spore, cellular response to drug and cell septum, cell surface localization
	AN4743	2.13	2.29	2.6	racA	Rho GTPase protein required for normal colony growth and conidiophore development
	AN4745	2.26	2.34	2.87		Predicted Rho GTPase activating protein
	AN4755	1.03	1.17	1.06		Ortholog(s) have role in aerobic respiration, development of symbiont in host and cytosol, mitochondrial intermembrane space, nucleus localization
	AN4819	-2.37	1.41	2.8	fluG	Cytoplasmic protein involved in regulation of conidiation and sterigmatocystin production
	AN4897	3.21	2.55	2.4		Ortholog(s) have role in asexual sporulation resulting in formation of a cellular spore, cellular response to heat and cell septum, cell surface localization
	AN4900	-	-	1.64	meaB	Putative bZIP DNA-binding protein involved in regulating nitrogen metabolite repression
	AN4987	-1.69	-2.48	-3.21	pkaR	Putative protein kinase A (PKA) regulatory subunit
	AN5004	-1.08	-2.91	-4.51		Transcript induced by light in in developmentally competent mycelia
	AN5015	-8.11	-3.38	-6.71	conJ	Putative conidiation gene
	AN5021	-1.81	-2.37	-3.18		Ortholog(s) have role in conidium formation, regulation of growth rate
	AN5028	3	3.44	-	ppoC	Fatty acid oxygenase that plays a role in oxylipin biosynthesis
	AN5131	3.34	-	-	atgH	Ortholog(s) have protein tag activity
	AN5156	1.18	-	-	pho80	Pho80-like cyclin involved in regulation of development and phosphate homeostasis, interacts with the cyclin-dependent kinase PhoA
	AN5353	4.57	2.95	2.81		Transcript repressed by light in developmentally competent mycelia
	AN5523	-1.62	-1.65	-2.37	tpsA	Putative alpha,alpha-trehalose-phosphate synthase (UDP-forming) with a role in trehalose biosynthesis
	AN5614	-	1.26	-		Ortholog(s) have role in intracellular transport, plasma membrane fusion involved in cytogamy, regulation of plasma membrane sterol distribution and sporocarp development involved in sexual reproduction, more
	AN5660	3.81	3.65	3.1	wscA	Putative plasma membrane sensor-transducer
	AN5666	-1.15	-	-	mpkA	Putative mitogen-activated protein kinase (MAP kinase) involved in conidial germination and polarized growth
	AN5740	1.09	1.4	1.27	rhoA	Protein with similarity to Saccharomyces cerevisiae Rho family GTPase Rho1p
	AN5755	-	1.62	1.23	rgsA	Member of the RGS (regulator of G-protein signaling) family, involved in regulation of stress response and conidiation
	AN5759	-	1.87	2.19	stk19	Ortholog(s) have role in ascospore formation, sporocarp development involved in sexual reproduction
	AN5764	-1.33	-2.43	-2.68		Transcript induced by light in in developmentally competent mycelia
	AN5832	1.88	-	-	rasB	Putative Ras GTPase
	AN5836	4.03	4.74	3.89	stuA	APSES domain transcription factor involved in regulation of conidiophore development
	AN5844	3.9	1.8	4.39	cffA	Ortholog of N. crassa conF, light-induced transcript expressed during conidiation in N. crassa
	AN5893	4.08	2.96	2.02	flbA	RGS (regulator of G-protein signaling) family member
	AN6037	-1.22	-	-	swoM	Putative glucose-6-phosphate isomerase with a predicted role in gluconeogenesis and glycolysis
	AN6190	-	-1.09	-1.15		Ortholog(s) have role in sporocarp development involved in sexual reproduction, syncytium formation by plasma membrane fusion
	AN6230	-	3.94	3.96	medA	Protein involved in regulation of conidiophore development
	AN6243	2.24	3.29	2.9	imeB	Putative serine/threonine protein kinase involved in light-mediated regulation of sexual development
	AN6288	2.26	-	-1.15	mobA	Septation initiation network (SIN) component
	AN6305	-2.36	-3.02	-2.94	pkaA	cAMP-dependent protein kinase catalytic subunit
	AN6318	4.97	4.24	3.94	csmA	Class V chitin synthase with a role in chitin biosynthesis
	AN6320	4.75	-	-	ppoB	Fatty acid oxygenase involved in oxylipin biosynthesis
	AN6566	-1.59	-	-	cnaB	Calcium-dependent protein serine/threonine phosphatase
	AN6849	-1.79	-	-		Ortholog(s) have role in cellular response to heat, cellular response to hydrogen peroxide
	AN6898	-	-2.11	-1.52		Ortholog(s) have role in asexual sporulation resulting in formation of a cellular spore, intralumenal vesicle formation and protein retention in Golgi apparatus, more
	AN7030	1.16	-	1.35	bemA	Polarisome component required for conidiation and vacuolar fusion
	AN7032	2.19	-	-	chsA	Class II chitin synthase with a role in chitin biosynthesis
	AN7542	-	1.8	1.67	flbB	Basic leucine zipper transcription factor involved in regulation of conidiophore development
	AN7553	1.77	1.94	-	devR	Basic helix-loop-helix transcription factor required for normal conidiophore development
	AN7558	-1.68	-2.27	-2.06		Transcript induced by light in in developmentally competent mycelia
	AN7683	-2.44	-1.62	-4.1		Protein associated with the nonclassical protein export pathway
	AN7687	-1.07	-	-		Ortholog(s) have preprotein binding activity, role in conidium formation, hyphal growth, protein targeting to mitochondrion and mitochondrial outer membrane translocase complex localization
	AN7757	3.71	1.37	-	apsA	Coiled-coil protein involved in distribution of nuclei in hyphae and in conididiophores
	AN8006	-9.48	-	-	dewA	Hydrophobin, protein of the conidium wall responsible for hydrophobicity of conidium surface
	AN8018	-	-2.77	-3.75		Transcript induced by light in in developmentally competent mycelia
	AN8129	-1.13	-	-1.64	sfgA	Gal4-type Zn(II)2Cys6 binuclear cluster DNA-binding protein
	AN8182	4.91	3.53	3.32	aspC	Septin, involved in development
	AN8209	-4.97	-1.68	-1.99	wA	Conidial pigment polyketide synthase
	AN8269	3.67	-	1.2	hsp90	90 kilodalton heat shock protein
	AN8333	3.11	5.3	6.44	phiA	Protein required for normal phialide development
	AN8339	-2.27	-1.52	-1.53		Transcript induced by light in in developmentally competent mycelia
	AN8641	-2.04	-2.44	-3.26		Transcript induced by light in in developmentally competent mycelia
	AN8741	1.51	2.23	1.32	mtfA	Putative C2H2 transcription factor involved in regulation of secondary metabolism and morphogenesis
	AN8751	2.4	3.8	3.93	sidB	Septation initiation network (SIN) component
	AN8803	7.02	2.57	3.1	rodA	Hydrophobin
	AN8863	-	1.04	1.32	napA	Nap/SET family protein
	AN8868	-1.3	-	-	rhbA	Ortholog(s) have GDP binding, GTP binding, GTPase activity
	AN8945	-	1.72	1.63	llmB	Component of the plasma membrane-associated VapA-VipC-VapB methyltransferase complex that controls differentiation
	AN9008	-	-1.39	-1.45	fphA	Phytochrome photoreceptor, a red-light sensor that represses sexual development under red light
	AN9076	-	2.82	2.73		Transcript repressed by light in developmentally competent mycelia
	AN9121	1.02	4.89	4.74	esdC	Protein with a glycogen binding domain involved in sexual development
	AN9310	2.99	-2.79	-4.45		Transcript induced by light in in developmentally competent mycelia
