# Supplementary material for: Transcriptomic, Protein-DNA Interaction, and Metabolomic Studies of VosA, VelB, and WetA in Aspergillus nidulans Asexual Spores
Source: mBio. 2021 Feb 9;12(1):e03128-20. doi: 10.1128/mBio.03128-20 (PMC7885118; doi:10.1128/mBio.03128-20)
Supplement: TABLE S2 [file mBio.03128-20-st002.xlsx]

## Sheet: Sheet1
	Table S2 DEGs related to signal transduction in the null mutants’ conidia
	Gene ID	DwetA	DvosA	DvelB	Name	Description
		LogFC	LogFC	LogFC
	AN7795	4.29	4.68	6.53	gprK	Putative heterotrimeric G-protein coupled receptor component
	AN6680	2.01	4.45	4.22	gprM	Putative G-protein coupled receptor
	AN9199	3.01	2.36	3.59	gprE	Putative G-protein coupled receptor
	AN3765	1.85	2.1	3.57	gprC	Putative G-protein coupled receptor
	AN0651	-	2.07	2.15	fadA	Alpha subunit of a heterotrimeric G protein composed of FadA, SfaD, GpgA and involved in regulation of proliferation and conidiophore development
	AN5893	4.08	2.96	2.02	flbA	RGS (regulator of G-protein signaling) family member
	AN3622	1.39	1.75	1.9	rgsB	Member of the RGS (regulator of G-protein signaling) family
	AN3387	-1.72	-	1.49	gprD	Putative G-protein coupled receptor
	AN8348	-3.42	1.39	1.24	gprI	Putative G-protein coupled receptor
	AN5755	-	1.62	1.23	rgsA	Member of the RGS (regulator of G-protein signaling) family, involved in regulation of stress response and conidiation
	AN0081	1.59	-	1.15	sfaD	Beta subunit of a heterotrimeric G protein composed of FadA, SfaD, GpgA and involved in regulation of proliferation and conidiophore development
	AN5508	-	1.68	-	gprN	Putative G-protein coupled receptor
	AN4238	-	1.55	-	schA	Protein kinase involved in cAMP-dependent signaling during conidial germination
	AN10166	2.71	-	-		Ortholog of A. fumigatus Af293 : Afu1g11900/gprG, A. niger CBS 513.88 : An08g04110, A. oryzae RIB40 : AO090001000374/gprG and Aspergillus wentii : Aspwe1_0027952
	AN3090	-1.72	-	-	ganA	Putative heterotrimeric G protein alpha subunit
	AN0829	1.29	-	-	pdeA	Low-affinity cAMP phosphodiesterase
	AN7743	-3.67	-2.8	-	preA	Predicted G-protein coupled pheromone receptor
	AN3913	-	-1.23	-	cyaA	adenylate cyclase, putative
	AN12206	-3.59	-2.1	-1.44		protein of unknown function
	AN8262	-	-1.8	-1.55	gprH	Secretin-like G-protein coupled receptor
	AN1377	-	-1.33	-1.77	rgsC	Member of the RGS (regulator of G-protein signaling) family
	AN1661	-	-1.29	-1.82	ricA	Predicted GDP/GTP exchange factor for G proteins, required for sexual and asexual development
	AN5991	1.26	-	-1.98	pexA	long-chain-fatty-acid-CoA ligase
	AN3361	-1.16	-1.8	-2.46	nopA	Bacterial rhodopsin family G-protein coupled receptor-like protein
	AN6305	-2.36	-3.02	-2.94	pkaA	cAMP-dependent protein kinase catalytic subunit
	AN4987	-1.69	-2.48	-3.21	pkaR	Putative protein kinase A (PKA) regulatory subunit
	AN4914	-	-1.99	-1.99	ack	Putative acetate kinase with a predicted role in acetate, acetaldehyde, and ethanol (two-carbon) metabolism
	AN1918	-	-2.01	-2.45	acuF	Putative phosphoenolpyruvate carboxykinase with a predicted role in gluconeogenesis and glycolysis
	AN5822	3.54	-	1.6	ankA	Serine/threonine protein kinase involved in DNA damage checkpoint and G2/M transition
	AN0708	-1.12	-	1.03	aromA	Putative pentafunctional AROM polypeptide with 3-dehydroquinate synthase, 3-dehydroquinate dehydratase, shikimate 5-dehydrogenase, shikimate kinase, and EPSP synthase activities
	AN1632	1.42	-1.09	-	atg1	Ortholog(s) have protein serine/threonine kinase activity
	AN0038	-1.33	-	-1.32	atmA	Putative 1-phosphatidylinositol-3-kinase
	AN7030	1.16	-	1.35	bemA	Polarisome component required for conidiation and vacuolar fusion
	AN3450	1.54	-	-	cdc7	Protein serine/threonine kinase
	AN5494	2.04	-	-	chkA	Putative serine/threonine kinase
	AN4279	-	-	1.4	chkB	Putative a2+/calmodulin-dependent protein kinase
	AN7563	5.65	2	1.85	chkC	Predicted Ca2+/calmodulin-dependent protein kinase
	AN4563	1.55	1.14	1.3	ckiA	Casein kinase I
	AN5757	-	1.44	1.59	ckiB	Putative casein kinase-type protein kinase
	AN8836	2.24	-	-	cla4	Predicted PAK (p21-activated kinase) family protein
	AN1096	-1.08	-	-	clgA	Cyclin-like protein involved in regulation of development
	AN2412	-	2.18	2.13	cmkA	Calcium/calmodulin-dependent protein kinase A
	AN8827	2.16	-	-	cmkC	Ca2+/calmodulin-dependent protein kinase, involved in nuclear division
	AN7986	2.87	-	-	ffkA	Has domain(s) with predicted ATP binding, protein kinase activity, protein tyrosine kinase activity and role in protein phosphorylation
	AN10819	-	1.34	-	ffkB	Has domain(s) with predicted ATP binding, protein kinase activity, transferase activity, transferring phosphorus-containing groups activity and role in protein phosphorylation
	AN2373	1.98	2.47	3.82	ffkC	Has domain(s) with predicted ATP binding, protein kinase activity and role in protein phosphorylation
	AN1789	-	5.43	4.55	ffkD	Has domain(s) with predicted ATP binding, protein kinase activity and role in protein phosphorylation
	AN10869	-	5.5	5	ffkE	Has domain(s) with predicted ATP binding, protein kinase activity, transferase activity, transferring phosphorus-containing groups activity and role in protein phosphorylation
	AN4196	-	1.89	1.84	ffkF	Has domain(s) with predicted ATP binding, protein kinase activity, protein tyrosine kinase activity and role in protein phosphorylation
	AN6192	2.36	4.85	4.45	ffkG	Has domain(s) with predicted ATP binding, protein kinase activity, protein tyrosine kinase activity and role in protein phosphorylation
	AN5511	-	-1.57	-	ffkH	Has domain(s) with predicted ATP binding, protein kinase activity, protein tyrosine kinase activity and role in protein phosphorylation
	AN6758	2.7	2.08	1.91	ffkJ	Has domain(s) with predicted ATP binding, protein kinase activity, protein tyrosine kinase activity and role in protein phosphorylation
	AN9302	-	4.43	4.47	ffkK	Predicted protein kinase
	AN9008	-	-1.39	-1.45	fphA	Phytochrome photoreceptor, a red-light sensor that represses sexual development under red light
	AN4957	1.39	-	-	galE	Putative galactokinase with a predicted role in galactose and galactitol metabolism
	AN2246	-1.05	-	-	gcn2	Ortholog(s) have eukaryotic translation initiation factor 2alpha kinase activity, tRNA binding activity
	AN5589	-1.54	-	-	gcnA	glycerol kinase
	AN11101	3.95	-	-	gin4	protein kinase
	AN8689	-	-1.49	-2.16	glkA	Putative glucokinase
	AN6508	1.36	-	-	gsk3	protein kinase
	AN8830	-	1.53	1.04	halA	Predicted protein kinase involved in halotolerance
	AN7945	-	-1.4	-	hk2	Putative histidine-containing phosphotransfer protein
	AN4113	-	-1.57	-1.16	hk-8-2	Histidine kinase, histidine-containing phosphotransfer protein
	AN3214	-2.86	-4.47	-4.86	hk-8-5	Putative histidine-containing phosphotransfer protein
	AN4447	1.96	2.78	2.56	hk-9	Putative histidine-containing phosphotransfer protein
	AN1017	-1.2	-1.64	-1.37	hogA	Putative mitogen-activated protein kinase (MAPK) involved in osmotic stress response
	AN7459	-	-	-1.01	hxkA	Putative hexokinase with a predicted role in carbohydrate metabolism
	AN2638	-5.23	-3.98	-5.51	hxkB	Putative hexokinase with a predicted role in carbohydrate metabolism
	AN4255	3.03	2.68	1.58	hxkC	Non-catalytic atypical hexokinase involved in regulation of extracellular proteases in response to carbon starvation
	AN6243	2.24	3.29	2.9	imeB	Putative serine/threonine protein kinase involved in light-mediated regulation of sexual development
	AN0235	3.74	1.94	2.08	ireA	Putative serine-threonine kinase with a predicted role in the endoplasmic reticulum (ER) unfolded protein response (UPR)
	AN3001	-2.33	-	-	isr1	Has domain(s) with predicted ATP binding, protein kinase activity, protein tyrosine kinase activity and role in protein phosphorylation
	AN2265	1.35	-	-	ksp1	Putative serine/threonine protein kinase
	AN7737	-	-1.49	-	mek1	Ortholog(s) have protein serine/threonine kinase activity, role in meiotic recombination checkpoint, protein phosphorylation, reciprocal meiotic recombination, regulation of linear element assembly and cytosol, linear element localization
	AN6288	2.26	-	-1.15	mobA	Septation initiation network (SIN) component
	AN5666	-1.15	-	-	mpkA	Putative mitogen-activated protein kinase (MAP kinase) involved in conidial germination and polarized growth
	AN3719	4.29	3.79	3.08	mpkB	MAP kinase, component of a signaling module SteD-SteC-MkkB-MpkB that controls coordination of development and secondary metabolism
	AN4668	-	-	1.6	mpkC	Putative mitogen activated protein kinase (MAPK)
	AN2927	3.58	-	-	mps1	Essential protein kinase
	AN5674	2.44	-	-	mst1	MAP kinase, kinase, kinase, kinase (MAPKKKK)
	AN4479	2.42	1.32	1.43	nikA	Putative histidine-specific protein kinase, part of a two-component signal transduction phosphorelay system involved in response to fungicides
	AN3648	2.27	-	-	nimE	B-type cyclin, mitosis-specific cyclin required for G2-M transition
	AN1779	-1.76	-	-	nimO	Essential protein kinase required for DNA synthesis and mitotic checkpoint control
	AN4182	-1.23	-	-	nimX	Cyclin-dependent protein kinase involved in cell cycle control
	AN7753	-	-1.25	-	nkuA	ATP-dependent DNA helicase II
	AN6044	-	-1.16	-2.42	npkA	Putative serine/threonine protein kinase of the PITSLRE superfamily involved in cell cycle progression during S phase and in DNA damage response
	AN10019	1.08	-	-	oca2	Ortholog(s) have protein serine/threonine kinase activity
	AN9446	-1.35	-1.11	-1.15	panK	Putative pantothenate kinase with a predicted role in Coenzyme A and pantothenate biosynthesis
	AN0931	-1.67	-	-	pbsA	Mitogen activated protein kinase kinase (MAPKK) of the HOG signaling pathway that regulates osmotic stress response
	AN10741	1.61	-	-	pclB	Pcl-like cyclin, interacts with PtkA, cyclin-dependent kinase, in metulae, phialides and conidia
	AN5843	2.44	-	1.23	pdkA	Putative pyruvate, water dikinase
	AN3223	-1.63	-2	-2.43	pfkA	6-phosphofructokinase, putative
	AN5144	-	-1.79	-2.32	pfkZ	Putative 6-phosphofructo-2-kinase with a predicted role in mannose/mannitol, fructose, and sorbose/sorbitol metabolism
	AN1246	-2.45	-1.48	-2.16	pgkA	Putative phosphoglycerate kinase with a predicted role in gluconeogenesis and glycolysis
	AN5156	1.18	-	-	pho80	Pho80-like cyclin involved in regulation of development and phosphate homeostasis, interacts with the cyclin-dependent kinase PhoA
	AN1867	1.17	-1.02	-	phoB	Putative cyclin-dependent protein kinase
	AN2513	-	-1.13	-	pipA	Putative component of the EKC/KEOPS complex
	AN0106	1.49	1.25	-	pkcA	Protein kinase C
	AN5973	2.02	2.49	2.46	pkcB	Protein with similarity to protein kinase C
	AN5210	1.44	1.47	1.42	pkiA	Putative pyruvate kinase with a predicted role in gluconeogenesis and glycolysis
	AN10800	1.66	-	-	pkpA	Pyruvate dehydrogenase (acetyl-transferring) kinase
	AN6207	-	-1.32	-1.39	pkpC	Putative protein kinase
	AN6339	-1.94	-1.22	-1.47	pod6	Essential protein kinase
	AN7537	-	2.36	1.76	ppk33	Predicted protein serine/threonine kinase, protein tyrosine kinase
	AN10515	3.43	-	-	prk1	Protein serine/threonine kinase
	AN6711	-1.39	-	1.02	prs1	Putative ribose-phosphate pyrophosphokinase with a predicted role in histidine metabolism
	AN1965	-1.65	-	1	prs2	Putative ribose-phosphate pyrophosphokinase with a predicted role in histidine metabolism
	AN3169	-1.34	-	-	prs3	Putative ribose-phosphate pyrophosphokinase with a predicted role in histidine metabolism
	AN4536	1.8	-	1	psk1	Ortholog(s) have protein serine/threonine kinase activity, role in negative regulation of glycogen biosynthetic process, protein phosphorylation, regulation of (1->6)-beta-D-glucan biosynthetic process and cytosol, nucleus localization
	AN8865	-1.1	-	-	ptkA	Cyclin-dependent kinase
	AN1132	-	-1.15	-1.26	qutR	Negative regulator of qut gene expression
	AN4935	1.23	-	1.7	ran1	Ortholog(s) have protein serine/threonine kinase activity
	AN0124	-2.13	-	-	rio2	Essential protein kinase
	AN4380	1.65	-	1.16	rnsA	Putative ribonucleotide reductase large chain with a predicted role in nucleotide salvage pathways
	AN1194	-2	-	-	sD	Adenylyl phosphosulfate kinase involved in sulfate assimilation
	AN4385	2.06	1.73	1.71	sepH	Serine/threonine protein kinase involved in septation
	AN11032	-	1.08	-	sepL	protein kinase
	AN8751	2.4	3.8	3.93	sidB	Septation initiation network (SIN) component
	AN3619	1.2	-1.15	-1.15	sldI	Protein with similarity to Rad50
	AN7695	-2.05	-	-	snf1	Putative protein kinase
	AN7185	-	-1.33	-	srpkA	Putative protein serine/threonine kinase
	AN10895	-2.24	-2.48	-	srpkB	Has domain(s) with predicted ATP binding, protein kinase activity, transferase activity, transferring phosphorus-containing groups activity and role in protein phosphorylation
	AN1315	2.18	-	1.18	srpkC	Has domain(s) with predicted ATP binding, protein kinase activity and role in protein phosphorylation
	AN10325	-	3.93	8.58	srpkD	Protein tyrosine kinase, putative
	AN10937	4.04	2.21	-	srpkE	Has domain(s) with predicted ATP binding, protein kinase activity, transferase activity, transferring phosphorus-containing groups activity and role in protein phosphorylation
	AN10082	2.77	2.13	1.99	srpkF	Serine/threonine kinase domain protein
	AN10462	1.35	-	-	srpkG	Has domain(s) with predicted ATP binding, protein kinase activity, transferase activity, transferring phosphorus-containing groups activity and role in protein phosphorylation
	AN4134	3.46	3.11	2.94	srrC	Putative kinase response regulator of a two-component phosphorelay system
	AN2269	-	1.21	1.01	steC	Mitogen-activated protein kinase kinase (MAPKK), component of a signaling module SteD-SteC-MkkB-MpkB that controls coordination of development and secondary metabolism
	AN5728	-1.71	-	-	stk22	Putative protein kinase
	AN1665	-	-1.03	-1.36	stk51	Has domain(s) with predicted ATP binding, protein kinase activity, protein tyrosine kinase activity and role in protein phosphorylation
	AN4278	1.17	-	-	stt4	Essential 1-phosphatidylinositol 4-kinase with a predicted role in phospholipid metabolism
	AN6363	-2.49	-	-	sudD	Essential protein kinase
	AN8216	-2.09	-	-	swoH	Putative nucleoside diphosphate kinase with a predicted role in phospholipid metabolism
	AN4214	1.88	1.84	2.03	teaR	Cell-end marker protein kinase
	AN9067	1.21	1.5	2.15	tinC	Protein identified by two-hybrid interaction with NimA kinase
	AN0576	-	-1.18	-1.88	vps15	Protein serine/threonine kinase
	AN4709	-1.08	-1.36	-1.22	vps34	Phosphatidylinositol kinase
	AN2180	1.38	-	-	xprF	Non-catalytic hexokinase-like protein involved in regulation of extracellular proteases in response to carbon starvation
	AN9024	2.3	4.32	4.47		Has domain(s) with predicted ATP binding, protein kinase activity and role in protein phosphorylation
	AN1568	-	1.8	4.45		Putative ribulokinase with a predicted role in ribulose metabolism
	AN5167	1.07	3.22	2.91		Has domain(s) with predicted phospholipid binding, zinc ion binding activity
	AN0034	1.18	3.6	2.68		Putative glycerone kinase with a predicted role in glycerol metabolism
	AN9022	-1.74	2.32	2.52		Has domain(s) with predicted ATP binding, protein kinase activity and role in protein phosphorylation
	AN6053	-	1.99	2.49		Ortholog(s) have role in cell volume homeostasis, cellular calcium ion homeostasis, regulation of resting membrane potential and cortical endoplasmic reticulum localization
	AN6943	3.48	2.57	2.42		Putative glycerate kinase with a predicted role in glycerate (three-carbon) metabolism
	AN6985	2.31	2.04	2.31		Putative ribulokinase with a predicted role in ribulose metabolism
	AN9500	3.58	1.54	1.83		Has domain(s) with predicted protein kinase binding activity and role in regulation of cyclin-dependent protein serine/threonine kinase activity
	AN3916	-	-	1.82		glycerol kinase, putative
	AN1854	1.47	-	1.64		Putative inositol pentakisphosphate 2-kinase
	AN0156	-1.08	1.4	1.37		Inositol tetrakisphosphate 3-kinase, putative
	AN4984	-1.23	1.33	1.21		Putative cyclin-dependent protein kinase
	AN0929	1.66	-	1.18		Putative choline kinase with a predicted role in phospholipid metabolism
	AN2766	-	1.17	1.15		Putative phosphatidylinositol-4-phosphate 5-kinase with a predicted role in phospholipid metabolism
	AN11932	3.11	-	1.07		Ortholog(s) have phosphatidylinositol-3-phosphate binding, ubiquitin-protein transferase activity, role in protein ubiquitination and cytosol, fungal-type vacuole membrane, late endosome, nucleus localization
	AN4599	-	1.2	1.05		Ortholog(s) have polynucleotide 5'-hydroxyl-kinase activity and role in cleavage in ITS2 between 5.8S rRNA and LSU-rRNA of tricistronic rRNA transcript (SSU-rRNA, 5.8S rRNA, LSU-rRNA), termination of RNA polymerase I transcription
	AN8843	-2.74	-	-		Putative homoserine kinase with a predicted role in glycine, serine, and threonine metabolism
	AN10156	2.34	-	-		Has domain(s) with predicted kinase activity, transferase activity, transferring phosphorus-containing groups activity and role in glycerophospholipid biosynthetic process
	AN8859	-1.69	-	-		Putative aspartate kinase with a predicted role in glycine, serine, and threonine metabolism
	AN5719	-2.16	-	-		Ortholog(s) have protein kinase activator activity, structural constituent of ribosome activity, role in cytoplasmic translation, positive regulation of protein kinase activity and cytosolic large ribosomal subunit localization
	AN3869	1.73	-	-		Putative mevalonate kinase with a predicted role in sterol metabolism
	AN10551	-2.81	-	-		Ortholog(s) have tRNA binding activity, role in regulation of transcription from RNA polymerase II promoter, tRNA wobble uridine modification and Elongator holoenzyme complex, cytosol, nucleus localization
	AN1296	2.65	-	-		Ortholog(s) have 2',3'-cyclic-nucleotide 3'-phosphodiesterase activity, GTP-dependent polyribonucleotide 5'-hydroxyl-kinase activity, RNA ligase (ATP) activity
	AN1176	-1.11	-	-		Putative long chain base kinase with a predicted role in sphingoglycolipid metabolism
	AN8837	2.16	-	-		Putative ATP-dependent NADH kinase
	AN6367	-	-1.03	-		Has domain(s) with predicted phosphatidylinositol phosphate kinase activity and role in phosphatidylinositol metabolic process
	AN3755	-	-1.13	-		Has domain(s) with predicted protein kinase binding activity and role in regulation of cyclin-dependent protein serine/threonine kinase activity
	AN10188	-2.09	-	-		Putative guanylate kinase
	AN6572	-2.19	-	-		Ortholog(s) have protein kinase activity and role in ubiquinone biosynthetic process via 3,4-dihydroxy-5-polyprenylbenzoate, ubiquinone-6 biosynthetic process
	AN10731	-1.35	-	-		Has domain(s) with predicted ATP binding, protein kinase activity, transferase activity, transferring phosphorus-containing groups activity and role in protein phosphorylation
	AN7502	-1.14	-	-		Putative uridine kinase with a predicted role in pyrimidine metabolism
	AN2211	-1.42	-	-		Ortholog(s) have cyclin-dependent protein serine/threonine kinase regulator activity and role in phosphorylation of RNA polymerase II C-terminal domain, regulation of mitotic cell cycle, transcription from RNA polymerase II promoter
	AN5122	-1.4	-	-		Putative kinase with a predicted role in nucleotide salvage pathways
	AN4310	-	-1.06	-		Ortholog(s) have cyclin-dependent protein serine/threonine kinase inhibitor activity
	AN8213	-3.22	-1.19	-		Putative dTMP kinase with a predicted role in pyrimidine metabolism
	AN6880	-	-1.09	-1.01		Has domain(s) with predicted inositol-1,4,5-trisphosphate 3-kinase activity
	AN1326	-	-	-1.03		Has domain(s) with predicted ATP binding, protein kinase activity, transferase activity, transferring phosphorus-containing groups activity and role in protein phosphorylation
	AN6570	-	-1.56	-1.05		Ortholog(s) have AMP-activated protein kinase activity, receptor signaling complex scaffold activity
	AN7469	-	-	-1.07		Ortholog(s) have riboflavin kinase activity, zinc ion binding activity, role in FMN biosynthetic process, riboflavin metabolic process and cytosol, mitochondrial inner membrane, nucleus localization
	AN5751	-	-	-1.18		Ortholog(s) have ATP-dependent polydeoxyribonucleotide 5'-hydroxyl-kinase activity, polynucleotide 3'-phosphatase activity
	AN5341	-	-	-1.22		Ortholog(s) have 1-phosphatidylinositol 4-kinase activator activity, calcium ion binding activity
	AN10854	-	-1.24	-1.24		Ortholog(s) have AMP binding, AMP-activated protein kinase activity, ATP binding, protein serine/threonine kinase activator activity
	AN12017	-1.02	-1.45	-1.26		Ortholog(s) have polyphosphate kinase activity and role in microautophagy, polyphosphate metabolic process, vacuolar transport, vacuole fusion, non-autophagic
	AN3181	-3.01	-1.09	-1.45		Protein kinase domain-containing protein
	AN11803	-2.71	-1.26	-1.49		Ortholog(s) have cytosol, nucleus localization
	AN5815	-	-	-1.57		Aurora protein serine/threonine kinase
	AN10646	-	-1.34	-1.59		Has domain(s) with predicted transferase activity, transferring phosphorus-containing groups activity
	AN10541	-	-1.15	-1.65		Has domain(s) with predicted DNA binding, RNA polymerase II transcription factor activity, sequence-specific DNA binding, nucleic acid binding, protein kinase regulator activity, zinc ion binding activity
	AN8886	-1.22	-1.23	-1.69		Putative pentafunctional AROM polypeptide with 3-dehydroquinate synthase, 3-dehydroquinate dehydratase, shikimate 5-dehydrogenase, shikimate kinase, and EPSP synthase activities
	AN7995	-	-1.52	-1.72		Putative ribokinase with a predicted role in ribose metabolism
	AN2054	-	-	-1.83		Ortholog(s) have histone kinase activity (H3-T3 specific) activity and role in histone H3-T3 phosphorylation involved in chromosome passenger complex localization to kinetochore
	AN8790	-	-1.18	-1.97		Putative D-xylulokinase with a predicted role in xylulose metabolism
	AN4382	-2.43	-1.3	-2.04		Ortholog(s) have cytosol, nucleus localization
	AN10682	-	-2.15	-2.23		Ortholog(s) have protein binding, bridging activity and role in phosphatidylinositol biosynthetic process, positive regulation of kinase activity
	AN8079	-	-1.56	-2.66		Has domain(s) with predicted DNA binding, RNA polymerase II transcription factor activity, sequence-specific DNA binding, protein kinase regulator activity, zinc ion binding activity
	AN11814	-6.3	-1.69	-3.03		Has domain(s) with predicted ATP binding, protein kinase activity and role in protein phosphorylation
