# Supplementary material for: Transcriptomic, Protein-DNA Interaction, and Metabolomic Studies of VosA, VelB, and WetA in Aspergillus nidulans Asexual Spores
Source: mBio. 2021 Feb 9;12(1):e03128-20. doi: 10.1128/mBio.03128-20 (PMC7885118; doi:10.1128/mBio.03128-20)
Supplement: TABLE S3 [file mBio.03128-20-st003.xlsx]

## Sheet: Sheet1
	Table S3 VosA, VelB, and WetA peak-associated DEGs
	Gene ID	LogFC			Peak Associated genes			Name	Description
		DwetA	DvosA	DvelB	WetA	VosA	VelB
	AN0017	-1.61	-	-1.77		Yes	Yes		Copper ion homeostasis protein, putative
	AN0018	-1.4	-	-		Yes	Yes		Possible pseudogene
	AN6126	-1.42	-	-		Yes		accA	Putative acetyl-CoA carboxylase with a predicted role in cytosolic fatty acid formation
	AN6525	-3.13	-1.64	-3.98		Yes		aciA	Putative formate dehydrogenase with a predicted role in oxalic acid metabolism
	AN5525	-2.39	-	-		Yes		acoA	Putative aconitate hydratase with a predicted role in the TCA cycle
	AN1839	3.3	3.04	1.52		Yes		acpB	Acetate transporter, involved in acetate uptake in mycelia
	AN0034	1.18	3.6	2.68			Yes		Putative glycerone kinase with a predicted role in glycerol metabolism
	AN6653	-	-1.62	-1.9		Yes		acuE	Malate synthase, required for utilization of acetate as carbon source
	AN0070	1.45	1.59	2		Yes	Yes	uaW	2-oxo-4-hydroxy-4-carboxy-5-ureidoimidazoline (OHCU) decarboxylase
	AN5604	-1.77	-	-		Yes		acuG	Fructose-1,6-bisphosphatase
	AN6279	-	-	-1.39		Yes		acuJ	Carnitine acetyltransferase, required for utilization of acetate and fatty acids
	AN7468	1.08	-	-		Yes		acuK	Putative binuclear zinc-cluster type transcriptional activator of gluconeogenesis
	AN7287	-	-3.05	-2.62	Yes	Yes		acuL	Mitochondrial succinate/fumarate antiporter involved in utilization of acetate and other carbon sources
	AN5746	-1.21	-	-1.21		Yes		acuN	Putative phosphopyruvate hydratase with a predicted role in gluconeogenesis and glycolysis
	AN8121	-2.33	-	-		Yes		ad23	Putative 5'-phosphoribosylformyl glycinamidine synthetase with a predicted role in purine metabolism
	AN10763	2	1.4	1.5		Yes		adaB	Subunit of the SAGA transcriptional regulatory complex with a role in nucleosome positioning
	AN8953	-2.07	-	-1.41		Yes		agdB	Putative alpha-glucosidase with a predicted role in maltose metabolism
	AN11064	1.26	-	2.05		Yes		agnD	Putative alpha-1,3-glucanase
	AN0071	1.09	1.39	-		Yes	Yes		Ortholog of A. fumigatus Af293 : Afu5g12320, A. niger CBS 513.88 : An01g02090, A. oryzae RIB40 : AO090120000349, Aspergillus wentii : Aspwe1_0026685 and Aspergillus sydowii : Aspsy1_0027598
	AN0095	-	-1.08	-		Yes	Yes		Has domain(s) with predicted calcium ion binding activity
	AN6118	-	1.87	-		Yes		agtA	Dicarboxylic amino acid permease, mediates high-affinity transport of L-glutamate and L-aspartate
	AN0096	-	-1.84	-1.28		Yes	Yes		Has domain(s) with predicted DNA binding, RNA polymerase II transcription factor activity, sequence-specific DNA binding, nucleic acid binding, zinc ion binding activity
	AN4956	-	-	1.58		Yes		AHAS-L	Large subunit of acetolactate synthase involved in branched-chain amino acid biosynthesis under hypoxic conditions
	AN2286	-	2.24	-		Yes		alcC	Alcohol dehydrogenase III with a predicted role in two-carbon compound metabolism
	AN0118	2.76	1.79	1.82		Yes	Yes	nudA	Cytoplasmic dynein heavy chain, component of the microtubule motor protein involved in nuclear migration
	AN0554	2.37	-	-2.51		Yes		aldA	Aldehyde dehydrogenase
	AN4603	-	-	2.43		Yes		alX	Putative allantoinase with a predicted role in purine metabolism
	AN8881	-	-	1.07		Yes		amc-1	Predicted siderophore transporter
	AN4481	1.52	1.31	1.36		Yes		amcC	Ortholog(s) have role in secondary metabolite biosynthetic process and fungal-type vacuole membrane localization
	AN0119	-	-1.86	-2.22		Yes	Yes	dclA	Putative Dicer protein
	AN0129	-2.29	-1.01	-2.87	Yes	Yes	Yes	ppsA	Putative dual-specificity protein tyrosine/serine/threonine phosphatase
	AN0136	2.76	1.58	1.62		Yes	Yes		protein of unknown function
	AN3308	-1.44	-1.54	-		Yes		amyD	Putative alpha-amylase with a predicted role in starch metabolism
	AN3309	-2.03	1.38	1.82		Yes		amyG	Putative alpha-amylase with a predicted role in starch metabolism
	AN0186	2.98	3.41	3.58		Yes	Yes	vapA	Component of the plasma membrane-associated VapA-VipC-VapB methyltransferase complex that controls differentiation
	AN7734	3.52	-	-1.15	Yes			anbH1	Basic-region helix-loop-helix (bHLH) transcription factor
	AN0257	-	-	-1.59		Yes		antA	Putative peroxisomal ATP carrier protein with a predicted role in fatty acid beta-oxidation
	AN6752	1.14	1.53	-		Yes		aoxA	Putative multifunctional enzyme with a predicted role in fatty acid degradation
	AN8169	-	1.12	2.52		Yes		apnA	Putative asparaginase with a predicted role in asparagine metabolism
	AN7757	3.71	1.37	-		Yes		apsA	Coiled-coil protein involved in distribution of nuclei in hyphae and in conididiophores
	AN3265	6.8	5.76	5.21		Yes		apyA	Arrestin domains and PY motif-containing protein with homology to Saccharomyces cerevisiae Rod1p and Rog3p proteins
	AN6221	-1.69	-	-		Yes		areB	Putative GATA zinc finger transcription factor
	AN1126	-	-	1.24		Yes		arfA	Putative ADP ribosylation factor involved in hyphal growth and secretion
	AN0056	-	1.2	1.69		Yes		artA	Arrestin-like protein
	AN1089	-2.55	-	-1.12		Yes		artB	Ortholog(s) have ubiquitin protein ligase binding activity and role in endocytosis, positive regulation of ubiquitin-dependent endocytosis, regulation of intracellular transport
	AN0213	-1.46	-	-		Yes	Yes		Ortholog of A. fumigatus Af293 : Afu5g10950, A. niger CBS 513.88 : An14g02320, A. oryzae RIB40 : AO090010000435, Aspergillus wentii : Aspwe1_0440942 and Aspergillus sydowii : Aspsy1_0085799
	AN10595	-	2.28	2.37		Yes		aspE	Putative septin
	AN0229	-	2.38	2.78		Yes	Yes		Ortholog(s) have role in Golgi to plasma membrane transport and Golgi apparatus, fungal-type vacuole membrane localization
	AN5131	3.34	-	-	Yes	Yes		atgH	Ortholog(s) have protein tag activity
	AN0234	5.01	1.68	1.72		Yes	Yes		Has domain(s) with predicted hydrolase activity
	AN2300	2.08	1.46	1.08	Yes	Yes		atrD	Putative ATP-binding cassette (ABC) transporter of the P-glycoprotein cluster
	AN0235	3.74	1.94	2.08		Yes	Yes	ireA	Putative serine-threonine kinase with a predicted role in the endoplasmic reticulum (ER) unfolded protein response (UPR)
	AN3725	2.85	-	1.56		Yes		awh11	Developmentally regulated protein with similarity to Candida albicans Wh11p
	AN0264	3.68	-	-		Yes	Yes		protein of unknown function
	AN0275	1.7	-	-		Yes	Yes		Ortholog(s) have L-cystine transmembrane transporter activity, role in L-cystine transport and endosome, fungal-type vacuole localization
	AN2251	-	5.95	4.74		Yes		BEST1	Putative bestrophin-like protein
	AN0712	5.19	-	-		Yes		bglB	Protein with beta-glucosidase activity, involved in degradation of glucans
	AN2612	-2.74	-4.56	-5.46		Yes		bglK	Putative beta-glucosidase with a predicted role in degradation of glucans
	AN3213	1.22	-	-		Yes		bnfA	Protein with proline-rich region and C-terminal coiled-coil domain
	AN0282	3.16	1.22	2.16			Yes		Has domain(s) with predicted nucleic acid binding, nucleotide binding activity
	AN0974	5.83	4.62	3.03		Yes		brlA micro-ORF	Small uORF encoded in the 5'UTR of the brlA beta transcript
	AN10150	4.56	4.14	3.8		Yes		btgA	Putative 1,3-beta-transglucosylase with a predicted role in glucan processing
	AN4700	2.1	1.59	1.69		Yes		btgC	Protein with endo-beta-(1,3)-glucanase activity, involved in degradation of glucans
	AN1551	6.59	6.18	6.98		Yes		btgE	Putative beta-glucosidase with predicted role in degradation of glucans
	AN0283	3.14	-	-		Yes	Yes		protein of unknown function
	AN0311	-1.03	-1.17	-1.65		Yes	Yes		Ortholog of A. fumigatus Af293 : Afu1g02600, A. niger CBS 513.88 : An01g05600, A. oryzae RIB40 : AO090005000834, Aspergillus wentii : Aspwe1_0169640 and Aspergillus sydowii : Aspsy1_0027873
	AN5712	-	2.67	1.48		Yes		casA	Putative metacaspase
	AN8637	-4.78	-2.44	-4.63		Yes		catA	Conidia-specific catalase
	AN0494	2.48	-	-		Yes		cbhB	Putative cellobiohydrolase
	AN0353	-3.69	-3.72	-3.52		Yes	Yes		Putative F-box protein
	AN0363	1.07	-	-	Yes	Yes	Yes	velB	Component of the velvet complex composed of VelB, VeA, and LaeA that coordinates development and secondary metabolism in response to light
	AN10220	1.34	-	-1.12	Yes	Yes		ccp1	Putatice cytochrome c peroxidase
	AN5713	-1.36	-	-		Yes		cct7	Putative chaperonin complex component, TCP-1 eta subunit
	AN0363	-1.07	-	**	Yes	Yes	Yes	velB	Component of the velvet complex composed of VelB, VeA, and LaeA that coordinates development and secondary metabolism in response to light
	AN8638	-6.41	-2.55	-6.32		Yes		cetJ	Transcript enriched in dormant conidia
	AN0377	3.82	-	-		Yes	Yes		Has domain(s) with predicted oxidoreductase activity and role in oxidation-reduction process
	AN11145	-	1.54	2.5		Yes		cgrA	Functional ortholog of S. cerevisiae CGR1
	AN0378	3.82	1.29	1.33	Yes	Yes	Yes		Ortholog of A. niger CBS 513.88 : An01g06440, A. oryzae RIB40 : AO090005001321, Aspergillus versicolor : Aspve1_0085305, Aspve1_0120457 and Aspergillus niger ATCC 1015 : 36035-mRNA
	AN6443	-1.19	-	-		Yes		cicA	ABC transporter, putative
	AN6444	-2.9	6.5	5.09		Yes		cicB	Putative nonribosomal peptide synthase (NRPS)-like enzyme
	AN7895	1.83	6.93	9.68	Yes	Yes		cipB	putative oxidoreductase
	AN0379	-	1.27	1.33		Yes	Yes		Ortholog of A. fumigatus Af293 : Afu1g01760, A. oryzae RIB40 : AO090005000918, Aspergillus wentii : Aspwe1_0025697 and Aspergillus sydowii : Aspsy1_0115500
	AN8836	2.24	-	-		Yes		cla4	Predicted PAK (p21-activated kinase) family protein
	AN6107	4.24	1.87	1.68		Yes		clcA	Putative voltage-gated anion channel protein with a role in copper homeostasis
	AN3592	2.93	-	-		Yes		clxA	Putative calnexin with a predicted role in protein folding and protein quality control on the endoplasmic reticulum (ER) membrane
	AN0396	-9.09	-4.85	-4.42		Yes	Yes		Has domain(s) with predicted protein dimerization activity
	AN1547	-	-3.39	-3.74		Yes		coaT	Acyl-CoA:carboxylate CoA-transferase involved in detoxification of propionyl-CoA
	AN1429	-1.67	-	1.08		Yes		codA	Putative choline oxidase
	AN8640	-7.93	-4.62	-8.27	Yes	Yes		conF	Ortholog of N. crassa conF, light-induced transcript expressed during conidiation in N. crassa
	AN5015	-8.11	-3.38	-6.71	Yes	Yes		conJ	Putative conidiation gene
	AN3675	1.92	1.49	1.05		Yes		cpcA	Transcription factor of the Gcn4p c-Jun-like transcriptional activator family
	AN4515	2.91	3.04	3.01		Yes		crhB	Putative transglycosidase with a predicted role in glucan processing
	AN0933	-1.67	2.52	2.68	Yes	Yes		crhC	Putative transglycosidase with a predicted role in glucan processing
	AN0397	-7.32	-4.39	-3.63		Yes	Yes		protein of unknown function
	AN0398	-2.53	-2.58	-2.58		Yes	Yes		Has domain(s) with predicted catalytic activity and role in metabolic process
	AN7103	-1.19	-1.5	-		Yes		cshA	Protein with homology to Cockayne's syndrome nucleotide excision repair protein
	AN6318	4.97	4.24	3.94		Yes		csmA	Class V chitin synthase with a role in chitin biosynthesis
	AN6317	4.75	4	3.75		Yes		csmB	Class VI chitin synthase with a role in chitin biosynthesis
	AN6835	-	3.62	2.67		Yes		CYP505A8	Putative cytochrome P450
	AN7359	2.1	-	-		Yes		CYP5078A3	Putative cytochrome P450
	AN8283	2.17	3.21	3.49		Yes		cyp51B	Putative sterol 14-demethylase with a predicted role in sterol metabolism
	AN7131	7.16	4.33	3.57	Yes			CYP52H1	Putative cytochrome P450
	AN8004	1.23	2.38	2.12		Yes		CYP541B1	Putative cytochrome P450
	AN0412	1.98	-	-		Yes	Yes		protein of unknown function
	AN0467	1.03	3.16	2.76		Yes	Yes		Ortholog of A. nidulans FGSC A4 : AN0468, A. fumigatus Af293 : Afu1g01350, Afu1g04310, A. niger CBS 513.88 : An12g10460 and Aspergillus wentii : Aspwe1_0169394
	AN10389	3.57	-	4.09		Yes		CYP654A1	Putative cytochrome P450
	AN0468	-	3.6	2.87		Yes	Yes		Ortholog of A. nidulans FGSC A4 : AN0467, A. fumigatus Af293 : Afu1g01350, Afu1g04310, A. niger CBS 513.88 : An12g10460 and Aspergillus wentii : Aspwe1_0169394
	AN0471	-	-1.29	-2.28	Yes	Yes	Yes	vcxA	Putative vacuolar H+/Ca2+ exchanger
	AN0472	4.55	2.09	-	Yes	Yes	Yes	engA	Putative 1,3-beta-glucosidase with a role in carbon starvation-induced autolytic cell wall degradation
	AN0393	3.29	1.1	-		Yes		dfgC	Putative endo-mannanase GH76 family protein
	AN0484	1.17	-	-		Yes	Yes		Has domain(s) with predicted glycerophosphodiester phosphodiesterase activity, phosphoric diester hydrolase activity and role in glycerol metabolic process, lipid metabolic process
	AN0485	1.32	1.17	-		Yes	Yes		Ortholog of A. nidulans FGSC A4 : AN3709, A. fumigatus Af293 : Afu4g13930, Afu6g12690, A. niger CBS 513.88 : An06g01900, An01g14510 and A. oryzae RIB40 : AO090023000254, AO090003001584
	AN0599	-3.2	-2.25	-4.24		Yes	Yes		oxidoreductase, putative
	AN4390	4.86	3.78	3.83		Yes		ecmA	Putative GPI-anchored protein with similarity to Saccharomyces cerevisiae Ecm33p
	AN0600	-	-1.29	-1.24		Yes	Yes		protein of unknown function
	AN6642	-	-3.38	-5.42		Yes		enaA	Putative potassium-transporting ATPase with a predicted role in energy metabolism
	AN0633	-1.42	-1.21	-1.53		Yes	Yes		Ortholog of A. fumigatus Af293 : Afu1g16980, A. niger CBS 513.88 : An01g09880, A. oryzae RIB40 : AO090005000977, Aspergillus wentii : Aspwe1_0109484 and Aspergillus sydowii : Aspsy1_0055497
	AN0634	-1.05	-1.01	-		Yes	Yes		Predicted ADP ribosylation factor GTPase
	AN0651	-	2.07	2.15		Yes	Yes	fadA	Alpha subunit of a heterotrimeric G protein composed of FadA, SfaD, GpgA and involved in regulation of proliferation and conidiophore development
	AN1332	-	-1.43	-1.47		Yes		exgA	Putative exo-1,3-beta-glucanase family protein
	AN0652	3.24	-	1.88		Yes	Yes		protein of unknown function
	AN6014	-	-	-2.01		Yes		faaA	Putative long-chain-fatty-acid-CoA ligase with a predicted role in fatty acid metabolism
	AN8280	-	2.01	-	Yes	Yes		faaB	Putative long-chain-fatty-acid-CoA ligase with a predicted role in fatty acid metabolism
	AN4000	-1.54	-	1.33		Yes		fabM	Protein with similarity to poly(A)-binding proteins
	AN0659	-1.35	-	-		Yes	Yes		Ortholog of A. fumigatus Af293 : Afu1g13200, A. niger CBS 513.88 : An08g06230, A. oryzae RIB40 : AO090012001040, Aspergillus wentii : Aspwe1_0051321 and Aspergillus sydowii : Aspsy1_0065853
	AN0660	-	-1.01	-		Yes	Yes	furA	Putative allantoin transporter
	AN0690	-1.12	-1.93	-2.33		Yes	Yes		Ortholog(s) have cytosol, nucleus localization
	AN0726	1.44	2.01	3.22			Yes	sunB	Putative Sun-family protein
	AN4510	-2.04	-2.01	-1.91		Yes		fbxA	F-box protein
	AN0732	-	2.82	2.33		Yes	Yes	amr1	Putative transporter of the major facilitator superfamily (MFS)
	AN0740	-1.48	-	-2.37		Yes	Yes		Has domain(s) with predicted oxidoreductase activity, oxidoreductase activity, acting on the aldehyde or oxo group of donors, NAD or NADP as acceptor activity and role in oxidation-reduction process
	AN3729	5.81	5.41	5.39		Yes		fksA	Putative 1,3-beta-glucan synthase with a predicted role in glucan biosynthesis
	AN0781	4.42	2.03	1.72			Yes		Ortholog of A. fumigatus Af293 : Afu1g14500, A. niger CBS 513.88 : An01g12470, A. oryzae RIB40 : AO090011000360, Aspergillus wentii : Aspwe1_0112044 and Aspergillus sydowii : Aspsy1_0145580
	AN0807	-2.93	-	-			Yes	laeA	Methyltransferase-domain protein
	AN3598	-1.97	-	-	Yes	Yes		fprA	Putative peptidyl-prolyl cis-trans isomerase
	AN7662	4.66	1.57	1.32	Yes	Yes		freA	Putative metalloreductase with a predicted role in iron homeostasis
	AN0821	-1.99	-	-1.1			Yes		Ortholog(s) have role in establishment or maintenance of cell polarity, mitochondrial outer membrane translocase complex assembly, mitochondrion inheritance, mitochondrion-ER tethering, phospholipid transport
	AN5727	1.12	-	-		Yes		galA	Protein with endo-beta-1,4-galactanase activity, involved in degradation of pectin
	AN4957	1.39	-	-		Yes		galE	Putative galactokinase with a predicted role in galactose and galactitol metabolism
	AN9148	-	-1.31	-1.28		Yes		galF	Putative UTP-glucose-1-phosphate uridylyltransferase with a predicted role in galactose and galactitol metabolism
	AN5589	-1.54	-	-		Yes		gcnA	glycerol kinase
	AN0856	-	1.35	2.21		Yes	Yes		Putative amino acid transporter
	AN0857	-	2.4	4.17		Yes	Yes		Ortholog of A. nidulans FGSC A4 : AN6924, AN5943, AN8512, AN8548, AN8661, AN4642 and A. fumigatus Af293 : Afu1g15290, Afu3g00850, Afu4g08850, Afu7g00920
	AN0859	5.02	-	-		Yes	Yes		protein of unknown function
	AN7511	-1.53	-	-		Yes		gelE	Putative 1,3-beta-transglycosidase with a predicted role in glucan processing
	AN0865	-2.06	-1.27	-1.58		Yes	Yes		Ortholog(s) have cytosol, nucleus localization
	AN0866	-	1.4	1.43		Yes	Yes		Ortholog of A. nidulans FGSC A4 : AN3519, AN2646, AN0587, AN7370 and A. fumigatus Af293 : Afu1g15200, Afu3g03790, Afu4g14040, Afu5g06900, Afu7g08575
	AN1157	-1.01	-1.38	-1.31		Yes		gle1	Putative nuclear pore complex protein
	AN4159	-	-1.24	-	Yes	Yes		glnA	Putative glutamate-ammonia ligase with a predicted role in glutamate and glutamine metabolism
	AN5134	-1.06	-	-		Yes		gltA	Glutamate synthase, NAD(+)-dependent (GOGAT) with a predicted role in glutamate and glutamine metabolism
	AN0870	-3.32	-	-		Yes	Yes		Putative transporter with a predicted role in small molecule transport
	AN0885	-	-	1.34		Yes	Yes		Has domain(s) with predicted DNA binding, sequence-specific DNA binding, transcription factor activity, sequence-specific DNA binding activity and role in regulation of transcription, DNA-templated
	AN8041	-1.45	-	-1.79		Yes		gpdA	Glyceraldehyde-3-phosphate dehydrogenase with a predicted role in gluconeogenesis and glycolysis
	AN3387	-1.72	-	1.49		Yes		gprD	Putative G-protein coupled receptor
	AN0886	-3.85	-2.44	-3.68		Yes	Yes	lamB	Protein with a predicted role in nitrogen metabolism
	AN0901	-	1.53	2.15		Yes	Yes	tilA	Hyphal tip laccase with predicted role in degradation of phenolic substrates
	AN7795	4.29	4.68	6.53		Yes		gprK	Putative heterotrimeric G-protein coupled receptor component
	AN2846	1.84	-	-		Yes		gpxA	Putative glutathione peroxidase with a predicted role in glutathione biosynthesis
	AN8606	-4.35	-1.86	-2.85		Yes		gudA	Putative glucose 1-dehydrogenase
	AN0734	2.81	1.04	-		Yes		H4.1	Histone H4.1, core histone protein
	AN8830	-	1.53	1.04		Yes		halA	Predicted protein kinase involved in halotolerance
	AN8251	-	-	2.07		Yes		hapX	bZIP transcription factor
	AN0894	-2.55	1.41	1.18		Yes		helA	Putative ATP-dependent RNA helicase
	AN0733	1.33	1.23	-		Yes		hhtA	Histone H3
	AN7945	-	-1.4	-		Yes		hk2	Putative histidine-containing phosphotransfer protein
	AN4113	-	-1.57	-1.16		Yes		hk-8-2	Histidine kinase, histidine-containing phosphotransfer protein
	AN6820	-	-2.73	-2.43		Yes		hk-8-3	Putative histidine-containing phosphotransfer protein
	AN0902	5.76	1.95	2.18		Yes	Yes		Has domain(s) with predicted RNA polymerase II transcription factor activity, sequence-specific DNA binding, zinc ion binding activity, role in regulation of transcription, DNA-templated and nucleus localization
	AN0928	-	-1.08	-	Yes	Yes	Yes		Ortholog(s) have role in conidiophore development
	AN0973	6.65	4.31	2.82		Yes	Yes	brlA	C2H2 zinc finger transcription factor, fphA- and lreB-dependent light induced regulator of conidiophore development
	AN4447	1.96	2.78	2.56		Yes		hk-9	Putative histidine-containing phosphotransfer protein
	AN5273	-2.97	-3.61	-3.05		Yes		hlyA	Bifunctional enzyme with 3-methylglutaconyl-CoA hydratase and 3 hydroxy-3-methylglutaryl-CoA lyase activity
	AN1267	3.26	-	-		Yes		hmbB	High-mobility group (HMG) protein with a predicted role in sequence-specific DNA binding, RNA polymerase III transcriptional preinitiation complex assembly and chromatin remodeling
	AN3817	-	1.27	1.86		Yes		HMGR1	Putative 3-hydroxy-3-methylglutaryl-coenzyme A (HMG-CoA) reductase isozyme with a predicted role in sterol metabolism
	AN1017	-1.2	-1.64	-1.37		Yes		hogA	Putative mitogen-activated protein kinase (MAPK) involved in osmotic stress response
	AN5129	2.13	-	-	Yes	Yes		hsp70	70 kilodalton heat shock protein
	AN1637	1.9	-	-		Yes		hxB	Putative molybdenum cofactor sulfurase
	AN2638	-5.23	-3.98	-5.51		Yes		hxkB	Putative hexokinase with a predicted role in carbohydrate metabolism
	AN6923	4.4	-	-1.75		Yes		hxtA	Putative high-affinity hexose transporter with a predicted role in hexose transport
	AN0981	-1.59	-	-1.6		Yes	Yes		Has domain(s) with predicted integral component of membrane localization
	AN0982	-	-1.65	-		Yes	Yes		Ortholog(s) have role in receptor-mediated endocytosis and actin cortical patch localization
	AN2968	-2.23	-	-1.21		Yes		ippA	Putative inorganic diphosphatase with a predicted role in energy metabolism
	AN10030	1.9	-	-	Yes	Yes	Yes		Putative alkaline serine protease
	AN3001	-2.33	-	-		Yes		isr1	Has domain(s) with predicted ATP binding, protein kinase activity, protein tyrosine kinase activity and role in protein phosphorylation
	AN6703	-4.87	1.49	1.12		Yes		jenB	Short-chain carboxylic acid transporter involved in uptake of lactate, succinate, pyruvate and malate
	AN8787	-1.82	-	-		Yes		kapM	Putative exportin, member of the Exportin-T family
	AN10040	-10.8	-9.74	-10.97	Yes	Yes	Yes		Ortholog of A. fumigatus Af293 : Afu5g09180, A. niger CBS 513.88 : An07g03930, A. oryzae RIB40 : AO090020000514, Aspergillus wentii : Aspwe1_0035291 and Aspergillus terreus NIH2624 : ATET_06551
	AN10050	1.7	1.33	1.06		Yes	Yes		Ortholog of Aspergillus brasiliensis : Aspbr1_0052939, Aspergillus glaucus : Aspgl1_0044536, Aspergillus versicolor : Aspve1_0120937 and Aspergillus clavatus NRRL 1 : ACLA_031440
	AN1102	-	1.06	1.06		Yes		lcbB	Putative serine C-palmitoyltransferase with a predicted role in sphingoglycolipid metabolism
	AN8945	-	1.72	1.63		Yes		llmB	Component of the plasma membrane-associated VapA-VipC-VapB methyltransferase complex that controls differentiation
	AN1990	-	-	1.2		Yes		lys7	Putative homocitrate synthase with a predicted role in pyruvate metabolism
	AN10051	4.58	2.84	2.42		Yes	Yes		protein of unknown function
	AN2996	2.67	-	-		Yes		mbf1	putative transcription factor
	AN10056	-	-1.48	-		Yes	Yes		Ortholog(s) have calcium activated cation channel activity, role in cation transport and fungal-type vacuole membrane localization
	AN2692	1.61	1.1	1.16		Yes		mcnA	Phosphoprotein regulated by proline-directed phosphorylation
	AN10149	-2	-	-		Yes	Yes		Ortholog of A. fumigatus Af293 : Afu1g11510, A. niger CBS 513.88 : An08g03630, A. oryzae RIB40 : AO090038000273, Neosartorya fischeri NRRL 181 : NFIA_014060 and Aspergillus wentii : Aspwe1_0028047
	AN10301	-	-1.05	-		Yes	Yes		Ortholog of A. fumigatus Af293 : Afu2g14340, A. niger CBS 513.88 : An08g01260, An02g00910, A. oryzae RIB40 : AO090103000486 and Aspergillus wentii : Aspwe1_0072512, Aspwe1_0148005
	AN10097	1.43	-	-		Yes		mepC	Putative ammonium transporter-like protein
	AN10355	-	1.06	1.45		Yes	Yes		Predicted Rab GTPase-activating protein (Rab-GAP)
	AN10369	-4.37	-6.93	-7.29		Yes	Yes		Ortholog of A. nidulans FGSC A4 : AN6413, AN6419, AN6946, AN5312, AN5664, AN8328, AN3241, AN1930, AN2386, AN1738, AN11159, AN8984, AN8951, AN1540, AN8971, AN9387, AN9266, AN9306, AN1317, AN10886, AN7232, AN7774, AN12202
	AN3368	-	-1.73	-1.67		Yes		mndB	Protein with beta-mannosidase activity, involved in degradation of mannans
	AN10311	4.92	6.05	3.84		Yes		mnpA	Putative hyphal cell wall mannoprotein
	AN0787	9	4.22	1.39		Yes		mns1B	Putative mannosyl-oligosaccharide 1,2-alpha-mannosidase with a predicted role in mannose polymer metabolism
	AN3566	-3.22	-2	-1.65		Yes		mns1C	Putative alpha-mannosidase with a predicted role in mannose polymer metabolism
	AN10393	-	-1.19	-	Yes	Yes	Yes		Ortholog(s) have cytosol localization
	AN2983	3.43	2.76	3.72	Yes	Yes		msb1	Putative Rho GTPase-activating protein (Rho-GAP)
	AN10443	-1.1	-	-		Yes	Yes		Has domain(s) with predicted catalytic activity and role in DNA repair, base-excision repair
	AN10457	3.24	1.83	2.27		Yes	Yes		Ortholog of A. fumigatus Af293 : Afu7g04795, A. niger CBS 513.88 : An13g01320, A. oryzae RIB40 : AO090005000171, Neosartorya fischeri NRRL 181 : NFIA_025730 and Aspergillus clavatus NRRL 1 : ACLA_006450
	AN6669	-	3.15	1.77		Yes		mstC	High-affinity glucose transporter active in germinating conidia
	AN10458	5.25	2.03	2.09	Yes	Yes	Yes		protein of unknown function
	AN10481	1.29	-	-		Yes	Yes		Ortholog of A. fumigatus Af293 : Afu3g14190, A. niger CBS 513.88 : An09g04370, A. oryzae RIB40 : AO090012000662, Aspergillus wentii : Aspwe1_0169992 and Aspergillus sydowii : Aspsy1_0044374
	AN10496	-	1.22	1.32			Yes		Putative regulator of mannosylphosphorylation
	AN7513	1.81	-	-	Yes	Yes		napA	Homologous to bZIP family transcription factor human AP-1 and Aspergillus nidulans AtfA
	AN1094	-	1.35	2.03		Yes		ndiF	Putative mitochondrial NADH dehydrogenase (ubiquinone) with a predicted role in energy metabolism
	AN10234	3.07	2.66	1.98		Yes		ngn10	Putative GNAT-type acetyltransferase
	AN10238	6.81	3.5	3.09		Yes		ngn21	Putative GNAT-type acetyltransferase
	AN7944	3.49	5.05	5.59		Yes		ngn3	Putative GNAT-type acetyltransferase
	AN3162	3.93	4.12	2.05		Yes		ngn4	Putative GNAT-type acetyltransferase
	AN10518	-1.03	2.18	2.58			Yes		protein of unknown function
	AN0098	-1.21	-	-	Yes			nirA	Putative Gal4-type zinc finger protein that regulates expression of genes involved in nitrate assimilation
	AN1052	-2.43	1.5	1.1		Yes	Yes	veA	Protein involved in light-sensitive control of differentiation and secondary metabolism
	AN4263	1.6	1.08	1.51		Yes		nsdC	C2H2 zinc finger transcription factor
	AN10524	-1	-	-			Yes		Ortholog(s) have RSC complex, SWI/SNF complex, cytosol localization
	AN10528	3.28	-	-		Yes	Yes		protein of unknown function
	AN1037	1.5	2.57	1.86		Yes		odeA	Oleate delta-12 desaturase
	AN10537	-	1.25	1.85		Yes	Yes		Has domain(s) with predicted nucleic acid binding, nucleotide binding activity
	AN1058	5.2	4.26	3.87	Yes	Yes	Yes		Ortholog of A. fumigatus Af293 : Afu1g12350, A. oryzae RIB40 : AO090001000294, Aspergillus wentii : Aspwe1_0172072, Aspergillus sydowii : Aspsy1_0053315 and Aspergillus terreus NIH2624 : ATET_00433
	AN3441	-2.9	-2.7	-3.25		Yes		orlA	Trehalose 6-phosphate phosphatase, predicted subunit of the trehalose-6-phosphate synthase/phosphatase complex
	AN1545	-	-1.14	-1.16		Yes		pabA	Putative regulatory subunit of protein phosphatase 2A (PP2A)
	AN2855	2.08	-	-		Yes		pacC	C2H2 finger domain transcription factor
	AN0256	-1.6	-1.97	-2.64		Yes		palB	Predicted calpain-like cysteine protease involved in a signaling pathway that activates PacC transcription factor in response to alkaline ambient pH
	AN8271	-1.57	-	-		Yes		palcA	Predicted basic helix-loop-helix transcription factor, involved in regulation of phosphate acquisition
	AN0931	-1.67	-	-		Yes		pbsA	Mitogen activated protein kinase kinase (MAPKK) of the HOG signaling pathway that regulates osmotic stress response
	AN0453	5.52	2.66	1.45		Yes		pclA	Putative G1/S cyclin
	AN7387	-	-	-1.51		Yes		pcrA	Putative pyrroline-5-carboxylate reductase with a predicted role in proline metabolism
	AN1059	-	-2.08	-2.39	Yes	Yes	Yes	facC	Carnitine acetyltransferase, required for utilization of acetate as carbon source
	AN1061	2.47	-	-		Yes	Yes		Putative GABA permease
	AN2569	-1.86	-	-		Yes		pelB	Protein with pectin lyase activity, involved in degradation of pectin
	AN5991	1.26	-	-1.98	Yes			pexA	long-chain-fatty-acid-CoA ligase
	AN5144	-	-1.79	-2.32		Yes		pfkZ	Putative 6-phosphofructo-2-kinase with a predicted role in mannose/mannitol, fructose, and sorbose/sorbitol metabolism
	AN6656	3.04	-	-		Yes		pgaD	Putative enodopolygalacturonase
	AN1246	-2.45	-1.48	-2.16		Yes		pgkA	Putative phosphoglycerate kinase with a predicted role in gluconeogenesis and glycolysis
	AN6861	1.19	-	1.29		Yes		phbB	DUF1275 domain protein
	AN10630	-2.57	-3.62	-4.88		Yes	Yes		Has domain(s) with predicted integral component of membrane localization
	AN5217	-1.22	-	-2.39		Yes		pilA	Protein with similarity to sphingolipid long chain base-responsive protein Pil1
	AN3931	-	-2.72	-3.8		Yes		pilB	Putative conserved eisosome protein
	AN6305	-2.36	-3.02	-2.94		Yes		pkaA	cAMP-dependent protein kinase catalytic subunit
	AN4987	-1.69	-2.48	-3.21		Yes		pkaR	Putative protein kinase A (PKA) regulatory subunit
	AN5973	2.02	2.49	2.46		Yes		pkcB	Protein with similarity to protein kinase C
	AN5210	1.44	1.47	1.42	Yes			pkiA	Putative pyruvate kinase with a predicted role in gluconeogenesis and glycolysis
	AN6207	-	-1.32	-1.39		Yes		pkpC	Putative protein kinase
	AN6106	-	-1.81	-2.51		Yes		plyF	Putative pectate lyase with a predicted role in pectin degradation
	AN10689	1.37	1.34	1.65		Yes	Yes		Has domain(s) with predicted sugar:proton symporter activity, role in carbohydrate transport and Golgi membrane, integral component of membrane localization
	AN4859	3.08	2.77	2.9		Yes		pmaA	Plasma membrane ATPase with a predicted role in energy metabolism
	AN1189	-1.43	-	-		Yes		pmcA	Putative calcium-transporting vacuolar ATPase involved in calcium homeostasis
	AN10701	1.42	-	-		Yes	Yes		Ortholog(s) have CDP-diacylglycerol-serine O-phosphatidyltransferase activity
	AN1731	6.82	3.98	3.89		Yes		prnD	Putative proline dehydrogenase with a predicted role in proline metabolism
	AN10742	-	-1.2	-		Yes	Yes		protein of unknown function
	AN8692	-	-	2.86		Yes		prxA	Thioredoxin-dependent peroxidase
	AN4536	1.8	-	-		Yes		psk1	Ortholog(s) have protein serine/threonine kinase activity, role in negative regulation of glycogen biosynthetic process, protein phosphorylation, regulation of (1->6)-beta-D-glucan biosynthetic process and cytosol, nucleus localization
	AN10077	1.07	-	-		Yes		psrA	Putative aspartate-based protein phosphatase
	AN3846	-2.49	-	-		Yes		pu	Putative ornithine decarboxylase with a predicted role in arginine metabolism
	AN0565	-3.17	1.54	2.72		Yes		pyrABCN	Multifunctional enzyme with carbamoyl-phosphate synthase (CPSase) and aspartate carbamoyltransferase (ATCase) activities that catalyze the first two steps in pyrimidine biosynthesis
	AN10751	3.54	4.34	4.71		Yes	Yes		protein of unknown function
	AN7602	-	-	-1.03		Yes		rabC	Putative GTPase with a role in retrograde traffic from endosomes to the Golgi
	AN10752	4.78	2.7	1.87		Yes	Yes		Ortholog of A. fumigatus Af293 : Afu2g11470, A. niger CBS 513.88 : An02g03450, Neosartorya fischeri NRRL 181 : NFIA_086710, Aspergillus wentii : Aspwe1_0044288 and Aspergillus versicolor : Aspve1_0040617
	AN2474	2.15	2.01	1.44		Yes		rabX	Has domain(s) with predicted GTP binding, GTPase activity and role in intracellular protein transport, nucleocytoplasmic transport, protein transport, signal transduction, small GTPase mediated signal transduction
	AN4935	1.23	-	1.7		Yes		ran1	Ortholog(s) have protein serine/threonine kinase activity
	AN6249	4.29	2.05	1.46		Yes		rcnA	Putative calcineurin binding protein, calcipressin
	AN10779	3.27	-	-			Yes		Putative transglycosidase required for 1,6-beta-glucan biosynthesis
	AN10898	-1.07	-1.23	-1.93		Yes	Yes		protein of unknown function
	AN5755	-	1.62	1.23		Yes		rgsA	Member of the RGS (regulator of G-protein signaling) family, involved in regulation of stress response and conidiation
	AN3622	1.39	1.75	1.9		Yes		rgsB	Member of the RGS (regulator of G-protein signaling) family
	AN4380	1.65	-	1.16		Yes		rnsA	Putative ribonucleotide reductase large chain with a predicted role in nucleotide salvage pathways
	AN8669	3.84	-	-	Yes			robA	Dynein light chain
	AN10902	-3.11	-3.27	-4.06		Yes	Yes		Ortholog(s) have water channel activity and role in ascospore formation, cellular response to freezing, cellular response to osmotic stress, single-species biofilm formation on inanimate substrate, transmembrane transport, water transport
	AN10905	2.15	-	-		Yes	Yes		Ortholog(s) have gamma-aminobutyric acid:proton symporter activity, putrescine transmembrane transporter activity and role in gamma-aminobutyric acid transport, putrescine transport, transmembrane transport
	AN8807	-2.33	-1.5	-1.45		Yes		rtt109	Putative Rtt109-type acetyltransferase
	AN4770	-2.24	-1.38	-1.23		Yes		sA	Adenosine 3-phosphate 5-phosphosulfate (PAPS) reductase involved in sulfate assimilation
	AN10909	2.17	3.17	5.49		Yes	Yes		Has domain(s) with predicted trans-aconitate 2-methyltransferase activity
	AN1303	1.02	-	-		Yes		scfA	Putative Zn2-Cys6 binuclear cluster domain transcription factor
	AN2459	1.29	-	-		Yes		sepK	Component of the Septation Initiation Network (SIN)
	AN10915	-2.92	-1.01	-		Yes	Yes		Ortholog of A. niger CBS 513.88 : An04g09630, An03g01920, Aspergillus wentii : Aspwe1_0160312, Aspwe1_0167997, Aspergillus versicolor : Aspve1_0513563 and Aspergillus niger ATCC 1015 : 195107-mRNA, 45712-mRNA
	AN0081	1.59	-	1.15	Yes			sfaD	Beta subunit of a heterotrimeric G protein composed of FadA, SfaD, GpgA and involved in regulation of proliferation and conidiophore development
	AN8129	-1.13	-	-1.64		Yes		sfgA	Gal4-type Zn(II)2Cys6 binuclear cluster DNA-binding protein
	AN10950	-	-1.12	-2		Yes	Yes	bzuA	Benzoate 4-monooxygenase, putative
	AN0607	3.94	2.96	4.8		Yes		sidC	Non-ribosomal peptide synthetase
	AN6234	-1.58	2.82	5.39		Yes		sidF	Predicted triacetylfusarinine C (TAFC) biosynthetic transacylase
	AN1893	3.31	1.24	-		Yes		silA	Light response regulator
	AN0709	1.17	2.53	1.57	Yes	Yes		silG	Putative zinc-finger protein
	AN2919	3.33	2.67	2.66		Yes		sltA	C2H2 zinc-finger transcription factor involved in cation homeostasis
	AN5225	-	1.16	-		Yes		sndB	Ortholog of A. fumigatus Af293 : Afu4g04605, Afu2g04095, A. niger CBS 513.88 : An13g04060, An07g08820, A. oryzae RIB40 : AO090206000029 and Aspergillus wentii : Aspwe1_0109774, Aspwe1_0159657
	AN5577	-	-1.1	-2.72		Yes		sodB	Manganese-superoxide dismutase
	AN0785	4.93	-	2.16		Yes		sodM	Putative manganese superoxide dismutase
	AN10962	-1.32	-	-		Yes	Yes		Ortholog(s) have 5'-3' exonuclease activity, damaged DNA binding activity, role in interstrand cross-link repair and nucleus localization
	AN10628	-4.21	-3.42	-3.75		Yes		SpoC1-C1C	Conidium-specific RNA of unknown function
	AN5086	-5.84	-2.48	-4.43		Yes		SpoC1-C1D	Conidium-specific RNA of unknown function
	AN0176	-	1.55	-		Yes		sreA	Predicted GATA transcription factor involved in iron uptake, acts as a repressor of siderophore biosynthesis under high-iron conditions
	AN10968	3.84	1.67	1.55		Yes	Yes		protein of unknown function
	AN10982	-	-	-2.7		Yes	Yes	enaC	Putative P-type ATPase sodium pump
	AN7824	2.46	1.9	-		Yes		stcB	Putative sterigmatocystin biosynthesis P450 monooxygenase with a predicted role in sterigmatocystin/aflatoxin biosynthesis
	AN7823	7.19	7.62	7.01		Yes		stcC	Putative peroxidase
	AN7816	2.69	2.16	1.47		Yes		stcI	Putative sterigmatocystin biosynthesis lipase/esterase with a predicted role in sterigmatocystin/aflatoxin biosynthesis
	AN7815	2.43	1.82	-		Yes		stcJ	Putative polyketide synthase/fatty acid synthase alpha
	AN2946	1.19	-	-1.14		Yes		ste13	Protein predicted to have a role in pheromone precursor processing
	AN11032	-	1.08	-		Yes	Yes	sepL	protein kinase
	AN11045	-1.73	-	1.71		Yes	Yes		Ortholog(s) have D-lactate dehydrogenase (cytochrome) activity, actin binding activity and mitochondrial matrix, mitochondrial membrane localization
	AN11108	-5.73	-3.83	-4.34		Yes	Yes		Has domain(s) with predicted hydrolase activity and role in metabolic process
	AN3163	5.23	-	-		Yes		stoA	Putative stomatin ortholog, predicted to have scaffolding functions in maintenance of lipid microdomains in membranes
	AN4278	1.17	-	-		Yes		stt4	Essential 1-phosphatidylinositol 4-kinase with a predicted role in phospholipid metabolism
	AN6697	7.3	6.79	7.09		Yes		sunA	Putative Sun-family protein
	AN11122	-7.5	-5.17	-5.55		Yes	Yes		Has domain(s) with predicted oxidoreductase activity and role in metabolic process
	AN11140	-2.68	-	-		Yes	Yes		PASA transcript
	AN1333	-1.2	-	-		Yes		tctexA	Dynein light chain
	AN1099	-1.83	-	-		Yes		teaC	SH3 domain protein that localizes to hyphal tips and septa
	AN4214	1.88	1.84	2.03		Yes		teaR	Cell-end marker protein kinase
	AN11169	-1.98	-2.11	-1.72		Yes	Yes		Has domain(s) with predicted DNA binding, RNA polymerase II transcription factor activity, sequence-specific DNA binding, zinc ion binding activity and role in regulation of transcription, DNA-templated, transcription, DNA-templated
	AN9067	1.21	1.5	2.15	Yes			tinC	Protein identified by two-hybrid interaction with NimA kinase
	AN5908	2.58	1.92	1.49		Yes		tpiB	Putative triose-phosphate isomerase with a predicted role in glycolysis
	AN11178	2.49	1.84	-		Yes	Yes		Ortholog of A. fumigatus Af293 : Afu7g01700, A. niger CBS 513.88 : An12g01010, A. oryzae RIB40 : AO090038000539, Aspergillus wentii : Aspwe1_0042439 and Aspergillus terreus NIH2624 : ATET_01783
	AN11200	3.2	3.25	1.25		Yes	Yes		Ortholog of A. fumigatus Af293 : Afu5g10300, Neosartorya fischeri NRRL 181 : NFIA_076960, Aspergillus fumigatus A1163 : AFUB_057880 and Aspergillus sydowii : Aspsy1_0036837
	AN11216	-	1.4	1.94			Yes		Has domain(s) with predicted DNA binding, RNA polymerase II transcription factor activity, sequence-specific DNA binding, transcription factor activity, sequence-specific DNA binding, zinc ion binding activity
	AN8029	-	3.1	2.35	Yes			trkB	Putative plasma membrane high affinity K+ transporter
	AN0566	1.53	3.13	4.19		Yes		trp2	Transient receptor potential Ca2+ channel family protein
	AN0316	2.56	2.98	3.62		Yes		tubA	Alpha-tubulin, forms a heterodimer with beta-tubulin that promotes microtubule assembly
	AN11541	1.19	2.24	1.69		Yes	Yes		Ortholog of A. oryzae RIB40 : AO090206000069, Neosartorya fischeri NRRL 181 : NFIA_029150, Aspergillus wentii : Aspwe1_0174603 and Aspergillus versicolor : Aspve1_0140562
	AN11563	-1.2	-1.47	-1.14		Yes	Yes		Ortholog of Aspergillus fumigatus A1163 : AFUB_023040, Aspergillus clavatus NRRL 1 : ACLA_068330 and Aspergillus aculeatus ATCC16872 : Aacu16872_043662
	AN11641	7.26	1.87	-		Yes	Yes		Ortholog of Aspergillus versicolor : Aspve1_0117193
	AN11670	-	2.17	-		Yes	Yes		protein of unknown function
	AN11717	-1.62	-	-		Yes	Yes		protein of unknown function
	AN3196	1.07	-2.59	-		Yes		urhA	Putative unsaturated rhamnogalacturonan hydrolase
	AN11735	1.67	-	-1.18		Yes	Yes		protein of unknown function
	AN11749	-2.42	-	1.04		Yes	Yes		protein of unknown function
	AN11785	3.58	1.56	1.25		Yes	Yes		protein of unknown function
	AN11860	3.94	2.37	2.45		Yes	Yes		protein of unknown function
	AN8021	-	-	-1.35		Yes		vmaA	Putative vacuolar ATPase (V-ATPase), subunit A
	AN11864	-1.55	-	3.21		Yes	Yes		protein of unknown function
	AN1937	-10.99	-1.3	-1.15	Yes	Yes		wetA	Regulatory protein involved in conidial development
	AN11865	-	1.15	2.28		Yes	Yes		protein of unknown function
	AN11869	4.31	1.58	1.23		Yes	Yes		protein of unknown function
	AN4148	-3.16	2.81	2.83		Yes		xtrE	Putative xylose transporter
	AN10378	1.79	-	-		Yes		zipC	Putative bZIP transcription factor
	AN0010	-	3.06	4.15		Yes			Possible pseudogene, similar to amino acid transporter
	AN0011	-	-	3.56		Yes			Possible pseudogene
	AN11878	-	1.2	1.31		Yes	Yes		protein of unknown function
	AN11883	-	1.83	-		Yes	Yes		protein of unknown function
	AN0019	-	2.43	-		Yes			protein of unknown function
	AN11884	2.67	1.89	1.41		Yes	Yes		protein of unknown function
	AN0050	3.99	-	-1.36		Yes			Putative picolinic acid decarboxylase with a predicted role in aromatic amino acid family biosynthesis
	AN0051	3.35	1.09	-		Yes			Putative dioxygenase
	AN0052	-2.03	-	-1.42		Yes			Has domain(s) with predicted oxidoreductase activity and role in metabolic process
	AN11917	-9.45	-1.89	-3.31	Yes	Yes	Yes		Ortholog(s) have fungal-type vacuole localization
	AN0080	3.03	2.36	2.76	Yes				Putative aldolase with a predicted role in naphthalene degradation
	AN1192	-	-2.24	-3.56			Yes		Ortholog of A. fumigatus Af293 : Afu1g10840, A. oryzae RIB40 : AO090038000328, Aspergillus sydowii : Aspsy1_0236946 and Aspergillus terreus NIH2624 : ATET_00276
	AN1193	-1.75	-1.37	-			Yes		Putative succinate-CoA ligase (GDP-forming), alpha chain
	AN11931	5.17	3.72	3.57		Yes	Yes		protein of unknown function
	AN0168	1.65	-	1.28	Yes	Yes			Ortholog of A. fumigatus Af293 : Afu5g11330, A. niger CBS 513.88 : An01g02510, A. oryzae RIB40 : AO090026000707, Aspergillus wentii : Aspwe1_0075145 and Aspergillus sydowii : Aspsy1_0027709
	AN0169	2.47	1.01	1.43	Yes	Yes			protein of unknown function
	AN0171	5	3.8	3.78		Yes			Ortholog of A. nidulans FGSC A4 : AN7523, A. niger CBS 513.88 : An18g01570, A. oryzae RIB40 : AO090010000737, Aspergillus wentii : Aspwe1_0140822, Aspwe1_0151946 and Aspergillus sydowii : Aspsy1_0085753
	AN0178	-3.38	-3.62	-4.2		Yes			protein of unknown function
	AN0187	4.56	4.05	2.9		Yes			protein of unknown function
	AN0200	-	-2	-2.11	Yes	Yes			Ortholog(s) have cytosol, nucleus localization
	AN0201	-2.07	-	-		Yes			Has domain(s) with predicted role in transmembrane transport and integral component of membrane localization
	AN11968	2.23	1.6	2		Yes	Yes		Ortholog(s) have 5-amino-6-(5-phosphoribosylamino)uracil reductase activity, role in riboflavin biosynthetic process and cytosol, nucleus localization
	AN0220	-	-	3.16		Yes			protein of unknown function
	AN11974	6.18	4.31	4.64		Yes	Yes		protein of unknown function
	AN11976	1.34	1.62	2.08		Yes	Yes		protein of unknown function
	AN0254	-1.16	-	-	Yes				Has domain(s) with predicted catalytic activity, coenzyme binding activity and role in cellular metabolic process
	AN11980	2.2	-	-	Yes	Yes	Yes		protein of unknown function
	AN1199	-6.14	-	-		Yes	Yes		Ortholog(s) have role in cell-abiotic substrate adhesion
	AN11994	1.48	1.6	1.94		Yes	Yes		Predicted Rho GTPase activating protein
	AN1200	-1.84	-	-		Yes	Yes		Ortholog(s) have mRNA binding activity, role in cellular response to drug, ribosomal large subunit assembly and Noc1p-Noc2p complex, nucleolus localization
	AN0285	-2.65	-1.61	-2.07		Yes			Putative 6-phosphogluconolactonase with a predicted role in gluconic acid and gluconate metabolism
	AN0287	-	-1.57	-1.87	Yes	Yes			Ortholog(s) have cytosol localization
	AN0296	1.27	-1.08	-		Yes			Ortholog of A. niger CBS 513.88 : An14g03590, Neosartorya fischeri NRRL 181 : NFIA_096570, Aspergillus wentii : Aspwe1_0046795 and Aspergillus versicolor : Aspve1_0035695
	AN0297	-2.41	1.09	-		Yes			Putative protoplast secreted protein 2
	AN0301	2	5.33	2.97		Yes			Ortholog of A. fumigatus Af293 : Afu1g02770, A. niger CBS 513.88 : An01g05370, A. oryzae RIB40 : AO090005000817, Aspergillus wentii : Aspwe1_0169626 and Aspergillus sydowii : Aspsy1_0144698
	AN0302	3.08	1.9	1.05		Yes			Ortholog of A. fumigatus Af293 : Afu1g02760, A. niger CBS 513.88 : An01g05390, A. oryzae RIB40 : AO090005000820, Aspergillus wentii : Aspwe1_0025599 and Aspergillus sydowii : Aspsy1_0146024
	AN12009	3.36	3.2	1.87		Yes	Yes		protein of unknown function
	AN0313	-1.88	-	1.2		Yes			Has domain(s) with predicted hydrolase activity and role in metabolic process
	AN0315	-1.64	-1.68	-		Yes			Ortholog of A. fumigatus Af293 : Afu1g02560, A. niger CBS 513.88 : An01g05640, Aspergillus wentii : Aspwe1_0025616, Aspergillus sydowii : Aspsy1_0145521 and Aspergillus terreus NIH2624 : ATET_04837
	AN0332	-2.2	-	-		Yes			Has domain(s) with predicted role in transmembrane transport and integral component of membrane localization
	AN0339	-	-1.11	-1.28		Yes			Ortholog of A. fumigatus Af293 : Afu1g02280, A. niger CBS 513.88 : An01g05970, A. oryzae RIB40 : AO090005000872, Aspergillus wentii : Aspwe1_0049720 and Aspergillus sydowii : Aspsy1_0040896
	AN0340	4.38	2.12	2.24		Yes			Ortholog of A. fumigatus Af293 : Afu1g02270/abp2, A. niger CBS 513.88 : An01g05990, Aspergillus wentii : Aspwe1_0181210, Aspergillus sydowii : Aspsy1_0145577 and Aspergillus terreus NIH2624 : ATET_04867
	AN12027	2.31	-	-1.49		Yes	Yes	ssmA	Non-essential protein of unknown function, similar to MvlA
	AN12030	4.52	2.39	2.28		Yes	Yes		protein of unknown function
	AN12035	-4.57	-3.36	-4.21		Yes	Yes		Has domain(s) with predicted carbonate dehydratase activity, zinc ion binding activity
	AN12077	3.14	3.58	2.66		Yes	Yes		protein of unknown function
	AN0388	2.27	-	-		Yes			Ortholog(s) have transcription regulatory region DNA binding activity
	AN0389	5.06	-	-		Yes			Ortholog of A. fumigatus Af293 : Afu1g01570, A. niger CBS 513.88 : An04g08610, Neosartorya fischeri NRRL 181 : NFIA_023080, Aspergillus wentii : Aspwe1_0169743 and Aspergillus versicolor : Aspve1_0119805
	AN0390	-3.61	-3.32	-4.23		Yes			Ortholog of A. fumigatus Af293 : Afu2g15450, A. niger CBS 513.88 : An07g02450, Neosartorya fischeri NRRL 181 : NFIA_090690, Aspergillus wentii : Aspwe1_0669328 and Aspergillus versicolor : Aspve1_0122514
	AN0391	-7.89	-5.58	-8.67		Yes			Ortholog of A. nidulans FGSC A4 : AN7222, A. fumigatus Af293 : Afu1g01490, Afu2g01760, A. niger CBS 513.88 : An03g06670, An15g07300 and A. oryzae RIB40 : AO090010000045/aoiD, AO090102000259
	AN12084	2.71	-	-		Yes	Yes		Ortholog of Aspergillus wentii : Aspwe1_0167532, Aspergillus versicolor : Aspve1_0052887, Aspergillus zonatus : Aspzo1_0014388 and Aspergillus sydowii : Aspsy1_1045764
	AN12109	-	1.07	-		Yes	Yes		protein of unknown function
	AN12120	-	-1.65	-1.88		Yes	Yes		Has domain(s) with predicted RNA polymerase II transcription factor activity, sequence-specific DNA binding, zinc ion binding activity, role in regulation of transcription, DNA-templated and nucleus localization
	AN12134	3.31	-	-			Yes		protein of unknown function
	AN0413	2.77	-	-		Yes			protein of unknown function
	AN0416	2.37	3.16	2.47		Yes			Ortholog(s) have Golgi apparatus localization
	AN0454	-	1.65	3.04		Yes			Ortholog of A. fumigatus Af293 : Afu1g04440, A. niger CBS 513.88 : An01g03310, A. oryzae RIB40 : AO090003000907, Aspergillus wentii : Aspwe1_0150842 and Aspergillus sydowii : Aspsy1_0086117
	AN12162	-2.69	-1.61	-1.84		Yes	Yes		protein of unknown function
	AN12164	-	-1.27	-1.05			Yes		protein of unknown function
	AN12189	-	-1.98	-1.16		Yes	Yes		protein of unknown function
	AN1219	2.85	1.54	-		Yes	Yes		Ortholog of A. fumigatus Af293 : Afu1g10600, A. niger CBS 513.88 : An08g02600, A. oryzae RIB40 : AO090038000362, Aspergillus wentii : Aspwe1_0095261 and Aspergillus sydowii : Aspsy1_0025527
	AN0493	-1.96	-	-		Yes			PalA-dependent expression independent of pH
	AN0595	1.27	-	-		Yes			putative NADPH-cytochrome P450 reductase
	AN12232	-1.97	-	-		Yes	Yes		protein of unknown function
	AN12261	1.56	-	-	Yes	Yes	Yes		protein of unknown function
	AN0602	4.82	-	-		Yes			protein of unknown function
	AN0608	2.23	2.7	4.69		Yes			N',N'',N'''-triacetylfusarinine C biosynthetic protein, putative
	AN0627	1.25	-	-		Yes			Putative FYVE domain-containing protein
	AN12279	2.58	2.48	1.48		Yes	Yes		Putative chitinase
	AN12311	2.53	3.92	3.11		Yes	Yes		protein of unknown function
	AN12396	5.07	-	-		Yes	Yes		Has domain(s) with predicted catalytic activity
	AN12480	2.9	2.14	2.08		Yes	Yes		Ortholog(s) have role in response to wounding and porous cell septum localization
	AN0663	1.18	-	-	Yes				protein of unknown function
	AN0682	3.39	1.27	-		Yes			Ortholog of A. nidulans FGSC A4 : AN1574, A. fumigatus Af293 : Afu1g13430, Afu8g05950, A. niger CBS 513.88 : An09g02840 and A. oryzae RIB40 : AO090012000536
	AN1319	-1.37	1.24	2.06	Yes	Yes	Yes		Ortholog(s) have U3 snoRNA binding, U4 snRNA binding activity and role in mRNA splicing, via spliceosome, maturation of SSU-rRNA from tricistronic rRNA transcript (SSU-rRNA, 5.8S rRNA, LSU-rRNA)
	AN0691	-4.27	-2.63	-4.83		Yes			Ortholog of A. fumigatus Af293 : Afu1g13530, A. niger CBS 513.88 : An08g06600, A. oryzae RIB40 : AO090012000522, Neosartorya fischeri NRRL 181 : NFIA_011970 and Aspergillus wentii : Aspwe1_0027806
	AN0692	-1.38	-	-		Yes			Ortholog(s) have cytosol, nucleus localization
	AN0693	-1.93	-2.36	-2.82		Yes			Transcript induced by light in in developmentally competent mycelia
	AN0713	-	-	-1.22		Yes			Ortholog(s) have role in fumiquinazoline C biosynthetic process
	AN0723	2.42	6.98	7.1		Yes			Ortholog of A. fumigatus Af293 : Afu1g13990, Afu6g13740, A. niger CBS 513.88 : An08g07150, An05g01960, A. oryzae RIB40 : AO090103000371 and Aspergillus wentii : Aspwe1_0047045, Aspwe1_0059532
	AN1320	-	-2.7	-4.84	Yes	Yes	Yes		Has domain(s) with predicted serine-type peptidase activity and role in proteolysis
	AN0742	1.05	-	-		Yes			Has domain(s) with predicted DNA binding, RNA polymerase II transcription factor activity, sequence-specific DNA binding, zinc ion binding activity and role in regulation of transcription, DNA-templated, transcription, DNA-templated
	AN0768	-	-2.26	-4.08		Yes			Ortholog of A. fumigatus Af293 : Afu1g14300, A. oryzae RIB40 : AO090011000381, Neosartorya fischeri NRRL 181 : NFIA_011110 and Aspergillus versicolor : Aspve1_0067752
	AN0771	2.51	1.14	-		Yes			Putative ABC multidrug transporter
	AN0780	2.72	-	-		Yes			Ortholog(s) have 2-aminoadipate transaminase activity and cytoplasm, nucleus localization
	AN1355	-1.16	-	1.27		Yes	Yes		Ortholog(s) have cytoplasm localization
	AN0786	3.03	-1.08	-		Yes			Ortholog of Neosartorya fischeri NRRL 181 : NFIA_010870, Aspergillus wentii : Aspwe1_0171813, Aspergillus versicolor : Aspve1_0049042 and Aspergillus clavatus NRRL 1 : ACLA_020880
	AN0789	3.09	3.38	3.08		Yes			Ortholog of Aspergillus sydowii : Aspsy1_0053160
	AN0806	-3.26	-	-		Yes			Ortholog(s) have role in single-species biofilm formation on inanimate substrate and cytosol, nucleus localization
	AN0809	1.28	-	-		Yes			Ortholog(s) have DNA binding activity and cytosol, nucleus localization
	AN0817	-1.59	-1.1	-		Yes			Ortholog(s) have RNA polymerase II transcription factor activity, sequence-specific DNA binding activity
	AN0818	-1.45	-	1.01		Yes			Ortholog(s) have mRNA binding, tRNA dihydrouridine synthase activity, role in tRNA modification and cytoplasm, nuclear periphery localization
	AN1356	-1.13	-	2.24		Yes	Yes		Ortholog of A. fumigatus Af293 : Afu1g09300, A. niger CBS 513.88 : An08g00850, A. oryzae RIB40 : AO090005001593, Aspergillus wentii : Aspwe1_0127273 and Aspergillus sydowii : Aspsy1_0025389
	AN0826	-	-	1.5		Yes			Predicted DDE1 transposon-related ORF
	AN0833	3.52	2.83	3.64		Yes			Ortholog of A. fumigatus Af293 : Afu1g14930, A. oryzae RIB40 : AO090005001239, Aspergillus wentii : Aspwe1_0171773, Aspergillus sydowii : Aspsy1_0139633 and Aspergillus terreus NIH2624 : ATET_00857
	AN1414	-1.18	-	-	Yes	Yes	Yes	xprG	p53-like transcription factor that contains a Ndt80-like DNA-binding domain
	AN1415	1.47	-	-	Yes	Yes	Yes		protein of unknown function
	AN1417	2.66	1.17	-		Yes	Yes		protein of unknown function
	AN0860	-1.82	-	-1.32		Yes			Ortholog of A. fumigatus Af293 : Afu1g15260, A. niger CBS 513.88 : An01g13370, A. oryzae RIB40 : AO090103000449, AO090005001207 and Aspergillus wentii : Aspwe1_0111296
	AN0863	-1.63	-	-		Yes			Ortholog(s) have role in conidiophore development, conidium formation, hyphal growth
	AN0864	-	-1.29	-1.63		Yes			Ortholog of A. fumigatus Af293 : Afu1g15220, Aspergillus wentii : Aspwe1_0483683, Aspergillus sydowii : Aspsy1_0083917 and Aspergillus terreus NIH2624 : ATET_00831
	AN1418	1.15	-	-		Yes	Yes		Ortholog(s) have glucosamine-6-phosphate deaminase activity
	AN1423	-1.51	-1.45	-1.11		Yes	Yes		Has domain(s) with predicted transporter activity, role in transmembrane transport and integral component of membrane, plasma membrane localization
	AN1425	-	-	-1.2	Yes	Yes	Yes	farB	Putative transcription factor containing a Zn2-Cys6 binuclear cluster domain
	AN1427	1.25	1.7	-	Yes	Yes	Yes		Ortholog(s) have N-acetylglucosamine transmembrane transporter activity, role in N-acetylglucosamine transport and cytoplasm, plasma membrane localization
	AN0895	-4.78	-2.39	-2.49		Yes			Predicted NAD-dependent oxidoreductase
	AN1428	1.9	1.45	-	Yes	Yes	Yes		Ortholog(s) have N-acetylglucosamine-6-phosphate deacetylase activity
	AN1449	1.98	3.94	4.03		Yes	Yes		Predicted glycosylphosphatidylinositol (GPI)-anchored protein
	AN0929	1.66	-	1.18		Yes			Putative choline kinase with a predicted role in phospholipid metabolism
	AN0930	-1.23	-	-		Yes			Ortholog(s) have endoplasmic reticulum localization
	AN1502	5.51	2.93	-		Yes	Yes	nagA	Extracellular N-acetyl-beta-glucosaminidase with a predicted role in chitin hydrolysis
	AN1503	-	-	-1.92		Yes	Yes		Protein expressed at increased levels during osmoadaptation
	AN0986	2.55	1.19	1.13		Yes			Ortholog of A. fumigatus Af293 : Afu1g16745, A. niger CBS 513.88 : An01g10200, A. oryzae RIB40 : AO090005001009, Aspergillus wentii : Aspwe1_0171600 and Aspergillus sydowii : Aspsy1_0140408
	AN10014	2.41	-	-		Yes			protein of unknown function
	AN1519	2.39	1.13	-		Yes	Yes	rsdA	Putative Argonaute protein involved in inverted repeat transgene (IRT)-induced RNA silencing
	AN10034	-	-2	-1.12	Yes	Yes			Ortholog(s) have role in inositol metabolic process and cytosol, nuclear envelope localization
	AN1536	1.67	2.82	2.12		Yes	Yes		Ortholog(s) have role in ascospore release from ascus, conidiophore development, conidium formation, hyphal growth, sporocarp development involved in sexual reproduction
	AN10043	2.35	3.09	2.65		Yes			Has domain(s) with predicted ATP binding, DNA binding, helicase activity, nucleic acid binding activity
	AN10045	1.43	-	-	Yes	Yes			Has domain(s) with predicted nucleic acid binding activity
	AN1604	-7.48	-2.17	-1.72		Yes	Yes	agnE	Putative alpha-1,3-glucanase
	AN1605	-9.99	-6.19	-5.52		Yes	Yes		Ortholog of Aspergillus sydowii : Aspsy1_0679421
	AN1624	-1.99	-1.43	-		Yes	Yes	oliC	Subunit 9 of the mitochondrial inner membrane F1F0-ATPase complex
	AN10060	2.07	-	-1.1		Yes			Putative alpha-amylase
	AN10078	1.72	1.18	-		Yes			Ortholog(s) have ATPase activity, coupled to transmembrane movement of substances activity, role in fatty acid transport and integral component of peroxisomal membrane, peroxisomal importomer complex localization
	AN10099	4.28	-	-		Yes			Has domain(s) with predicted FMN binding, oxidoreductase activity and role in oxidation-reduction process
	AN10108	2.18	1.08	1.15		Yes			Has domain(s) with predicted FMN binding, oxidoreductase activity and role in oxidation-reduction process
	AN10111	-	-1.75	-1.3		Yes			Ortholog(s) have peptidyl-prolyl cis-trans isomerase activity, protein phosphatase type 2A regulator activity and role in mitotic spindle organization in nucleus, response to osmotic stress
	AN10116	1.07	1.26	-		Yes			Ortholog of A. nidulans FGSC A4 : AN2186, A. fumigatus Af293 : Afu1g13980, A. niger CBS 513.88 : An08g07120, An12g09760, An05g02480, An12g10180 and A. oryzae RIB40 : AO090010000355, AO090010000554
	AN1628	-	-1.31	-2.54		Yes	Yes	enaB	Putative membrane ATPase with a predicted role in energy metabolism
	AN1015	-	-	-2.12		Yes			Putative phosphorylase with a predicted role in glycogen degradation
	AN10157	-	-	-1.14		Yes			Ortholog of A. fumigatus Af293 : Afu1g11990, A. niger CBS 513.88 : An08g04270, A. oryzae RIB40 : AO090001000355, Neosartorya fischeri NRRL 181 : NFIA_013540 and Aspergillus wentii : Aspwe1_0504451
	AN10166	2.71	-	-		Yes			Ortholog of A. fumigatus Af293 : Afu1g11900/gprG, A. niger CBS 513.88 : An08g04110, A. oryzae RIB40 : AO090001000374/gprG and Aspergillus wentii : Aspwe1_0027952
	AN10177	3.26	-	-		Yes			protein of unknown function
	AN10181	1.96	1.49	1.78		Yes			Ortholog of A. fumigatus Af293 : Afu1g09530, A. niger CBS 513.88 : An08g01090, A. oryzae RIB40 : AO090012000919, Neosartorya fischeri NRRL 181 : NFIA_016080 and Aspergillus wentii : Aspwe1_0036341
	AN10197	-4.33	-	-3.1		Yes			Has domain(s) with predicted catalytic activity and role in coenzyme M biosynthetic process
	AN10223	-	-1.32	-2		Yes			Putative 1-Cys peroxiredoxin
	AN10227	-	1.49	1.42		Yes			Ortholog(s) have role in positive regulation of cell-substrate adhesion, regulation of filamentous growth, signal transduction involved in conjugation with cellular fusion and endoplasmic reticulum localization
	AN10235	-	2.08	1.62	Yes				Ortholog of A. fumigatus Af293 : Afu2g04400, A. niger CBS 513.88 : An11g03330, A. oryzae RIB40 : AO090003001565, Aspergillus wentii : Aspwe1_0120274 and Aspergillus terreus NIH2624 : ATET_06071
	AN10256	-	-	-1.08		Yes			RNA-directed DNA polymerase, putative
	AN10265	-2.63	-	-	Yes	Yes			Ortholog(s) have alpha-1,6-mannosyltransferase activity, role in protein N-linked glycosylation and alpha-1,6-mannosyltransferase complex, endoplasmic reticulum localization
	AN10269	-	-	2.42	Yes	Yes			Has domain(s) with predicted oxidoreductase activity and role in metabolic process
	AN10285	1.85	1.7	1.81		Yes			Ortholog of A. fumigatus Af293 : Afu5g10660, A. niger CBS 513.88 : An14g04040, A. oryzae RIB40 : AO090010000472, Aspergillus wentii : Aspwe1_0050403 and Aspergillus terreus NIH2624 : ATET_07619
	AN1629	-1.37	-	-		Yes	Yes		Has domain(s) with predicted GTPase activator activity, zinc ion binding activity
	AN10303	1.16	-	-		Yes			Ortholog of A. fumigatus Af293 : Afu2g13870, A. niger CBS 513.88 : An02g05230, A. oryzae RIB40 : AO090026000190, Neosartorya fischeri NRRL 181 : NFIA_089040 and Aspergillus wentii : Aspwe1_0032169
	AN10307	1.38	-	-		Yes			Has domain(s) with predicted zinc ion binding activity
	AN10318	-1.08	-	1.05		Yes			Predicted glycosylphosphatidylinositol (GPI)-anchored protein
	AN10329	1.21	-	-		Yes			Predicted mariner transposon-related ORF
	AN10332	-1.8	-1.97	-2.52		Yes			Has domain(s) with predicted role in transmembrane transport and integral component of membrane localization
	AN1658	1.86	-	-1.06		Yes	Yes		Has domain(s) with predicted zinc ion binding activity
	AN10357	-3.9	1.01	1.19		Yes			Ortholog of A. fumigatus Af293 : Afu3g13810, A. niger CBS 513.88 : An02g09500, A. oryzae RIB40 : AO090012000774, Neosartorya fischeri NRRL 181 : NFIA_063450 and Aspergillus wentii : Aspwe1_0170040
	AN1659	-	1.99	-		Yes	Yes		Putative amino acid transporter
	AN1038	1.59	-	-		Yes			Component of the TRAPII complex that mediates Rab guanyl-nucleotide exchange factor activity, involved in Golgi vesicle-mediated transport
	AN10390	3.38	3.35	3.39		Yes			Ortholog of A. nidulans FGSC A4 : AN3286, A. fumigatus Af293 : Afu4g01280, Afu5g00830, A. niger CBS 513.88 : An12g00980, An11g04090, An06g00150 and A. oryzae RIB40 : AO090138000050, AO090010000179
	AN10392	4.75	5.01	4.06		Yes			Has domain(s) with predicted UDP-N-acetylmuramate dehydrogenase activity, flavin adenine dinucleotide binding, oxidoreductase activity, acting on CH-OH group of donors activity and role in oxidation-reduction process
	AN1660	-1.65	-	1.78		Yes	Yes		Ortholog of A. fumigatus Af293 : Afu4g08830, A. niger CBS 513.88 : An04g03720, A. oryzae RIB40 : AO090023001011, Aspergillus wentii : Aspwe1_0166998 and Aspergillus sydowii : Aspsy1_0142212
	AN10399	3.45	5.03	3.75		Yes			Has domain(s) with predicted oxidoreductase activity and role in metabolic process
	AN10402	3.35	3.82	4.54		Yes			Has domain(s) with predicted UDP-N-acetylmuramate dehydrogenase activity, flavin adenine dinucleotide binding, oxidoreductase activity, acting on CH-OH group of donors activity and role in oxidation-reduction process
	AN10413	1.62	1.1	1.15		Yes			Ortholog(s) have phosphatidylinositol-3-phosphate binding, phospholipase D activity
	AN10421	-2.42	-2.99	-5.19		Yes			Has domain(s) with predicted hydrolase activity
	AN10422	-1.65	-2.08	-2.53		Yes			protein of unknown function
	AN1670	-3.32	-1.43	-1.27			Yes		Ortholog of A. niger CBS 513.88 : An04g03830, Aspergillus wentii : Aspwe1_0047606, Aspergillus versicolor : Aspve1_0079774 and Aspergillus niger ATCC 1015 : 124618-mRNA
	AN1676	-	1.62	-		Yes	Yes		Has domain(s) with predicted L-ascorbic acid binding, iron ion binding, oxidoreductase activity, acting on paired donors, with incorporation or reduction of molecular oxygen activity and role in oxidation-reduction process
	AN1748	-1.07	-1.26	-1.66			Yes	CYP666A1	Putative cytochrome P450
	AN10461	3.97	2.7	1.72		Yes			protein of unknown function
	AN10468	-	-1.06	-1.12		Yes			Ortholog(s) have role in cadmium ion transport, zinc II ion transport
	AN1749	-1.01	-1.08	-1.23			Yes		Possible pseudogene
	AN10494	-9.03	-3.26	-6.59	Yes	Yes			Has domain(s) with predicted oxidoreductase activity and role in metabolic process
	AN1761	1.82	-	-		Yes	Yes		Ortholog(s) have ubiquitin-protein transferase activity
	AN1797	1.69	1.24	2.07		Yes	Yes		Ortholog(s) have fructose transmembrane transporter activity, glucose transmembrane transporter activity, mannose transmembrane transporter activity
	AN10522	-	-1.49	-1.91		Yes			Ortholog(s) have cytosol, fungal-type vacuole membrane localization
	AN1799	2.47	-	-		Yes	Yes		Ortholog(s) have lipase activity, role in lipid catabolic process and extracellular region localization
	AN10525	-2.04	-	-		Yes			Ortholog(s) have role in NADH oxidation and mitochondrial respiratory chain complex I, membrane segment localization
	AN1870	2.75	2.29	-		Yes	Yes		Putative beta-1,4-xylosidase
	AN10533	-1.5	-1.48	-2.55		Yes			Putative trehalose-6-phosphate synthase
	AN1902	1.88	-	-		Yes	Yes		Ortholog of A. fumigatus Af293 : Afu2g04170, A. niger CBS 513.88 : An11g02270, A. oryzae RIB40 : AO090003000203, Aspergillus wentii : Aspwe1_0032670 and Aspergillus sydowii : Aspsy1_0026333
	AN10550	-2.1	-1.03	-		Yes			Putative transcriptional regulator with homology to XlnR and AraR
	AN1057	-	-1.96	-2		Yes			Has domain(s) with predicted catalytic activity
	AN1917	-	-1.04	-3.63		Yes	Yes	dicB	Putative mitochondrial dicarboxylate-tricarboxylate carrier
	AN10598	2.51	2.33	2.86		Yes			Has domain(s) with predicted calcium ion binding, calcium-dependent phospholipid binding activity
	AN10601	-	-	1.55		Yes			Ortholog of A. nidulans FGSC A4 : AN2923, A. fumigatus Af293 : Afu2g17770, Afu8g00650, A. niger CBS 513.88 : An11g02090, An01g01000 and A. oryzae RIB40 : AO090020000174, AO090103000301
	AN10604	1.93	2.83	2.89		Yes			Ortholog of A. fumigatus Af293 : Afu2g17760, A. niger CBS 513.88 : An03g02870, Neosartorya fischeri NRRL 181 : NFIA_093160, Aspergillus wentii : Aspwe1_0141692 and Aspergillus versicolor : Aspve1_0070749
	AN1918	-	-2.01	-2.45	Yes	Yes	Yes	acuF	Putative phosphoenolpyruvate carboxykinase with a predicted role in gluconeogenesis and glycolysis
	AN10616	1.49	1	1.05		Yes			protein of unknown function
	AN10626	-4.17	-3.9	-5.56	Yes	Yes			Ortholog(s) have intracellular localization
	AN1925	3.81	1.57	1.75		Yes	Yes		protein of unknown function
	AN10631	-1.33	-2.02	-3.84	Yes	Yes			Ortholog(s) have cytosol, nucleus localization
	AN10651	4.02	-	-	Yes				Ortholog(s) have cytosol localization
	AN10671	-3.3	-3.77	-4.34	Yes	Yes			Has domain(s) with predicted oxidoreductase activity, zinc ion binding activity and role in oxidation-reduction process
	AN10676	-	-	1.24		Yes			Ortholog(s) have UDP-galactose transmembrane transporter activity, role in UDP-galactose transmembrane import into Golgi lumen and integral component of Golgi membrane localization
	AN1930	-2.26	-3.72	-2.72		Yes	Yes		Ortholog of A. nidulans FGSC A4 : AN6413, AN6419, AN6946, AN5312, AN5664, AN8328, AN3241, AN10369, AN2386, AN1738, AN11159, AN8984, AN8951, AN1540, AN8971, AN9387, AN9266, AN9306, AN1317, AN10886, AN7232, AN7774, AN12202
	AN1958	-	1.68	1.65	Yes	Yes	Yes		protein of unknown function
	AN10705	1.42	1.36	2.14		Yes			Ortholog of A. fumigatus Af293 : Afu6g06630, A. niger CBS 513.88 : An18g06430, A. oryzae RIB40 : AO090003000039, Neosartorya fischeri NRRL 181 : NFIA_052280 and Aspergillus wentii : Aspwe1_0170257
	AN10706	-	-1.14	-		Yes			Ortholog(s) have endoplasmic reticulum localization
	AN10721	-2.19	-	-		Yes			Ortholog(s) have protein methyltransferase activity, rRNA (guanine) methyltransferase activity, tRNA (guanine-N2-)-methyltransferase activity
	AN1959	-3.35	-3.16	-	Yes	Yes	Yes	vosA	Nuclear protein involved in spore formation and trehalose accumulation
	AN2016	-	1.2	-		Yes	Yes	amyR	Zn(II)2 Cys6 transcriptional activator involved in starch metabolism
	AN2076	1.94	-	-		Yes	Yes		Ortholog(s) have role in cellular response to nitrogen starvation, conjugation with cellular fusion, macroautophagy, protein secretion and cytosol, pre-autophagosomal structure localization
	AN10773	2.65	3.05	2.87		Yes			protein of unknown function
	AN2134	4.66	3.84	4.02		Yes	Yes		protein of unknown function
	AN10809	1.58	-	-		Yes			Has domain(s) with predicted protein heterodimerization activity, sequence-specific DNA binding activity and intracellular localization
	AN1082	-	1.04	1.24		Yes			Putative nucleoside phosphatase
	AN1083	-1.31	-	-		Yes			Ortholog(s) have mitochondrion localization
	AN10830	2.85	-	-		Yes			protein of unknown function
	AN1084	-1.4	1.36	1.82		Yes			Putative elongation factor EF-Tu
	AN10872	3.48	2.62	1.77		Yes			Has domain(s) with predicted role in ubiquitin-dependent protein catabolic process
	AN2176	-3.06	-	-		Yes	Yes	gcpD	Gamma-tubulin complex protein 4
	AN1090	-1.63	-	-		Yes			Ortholog of A. fumigatus Af293 : Afu1g12010, A. oryzae RIB40 : AO090001000352, Aspergillus wentii : Aspwe1_0504431 and Aspergillus terreus NIH2624 : ATET_00399
	AN10900	3.92	1.9	1.44		Yes			Has domain(s) with predicted serine-type peptidase activity and role in proteolysis
	AN2177	-4.93	1.36	-		Yes	Yes		Has domain(s) with predicted oxidoreductase activity and role in metabolic process
	AN2236	-1.16	-1.24	-		Yes	Yes		Ortholog of A. fumigatus Af293 : Afu5g07310, A. niger CBS 513.88 : An17g00750, A. oryzae RIB40 : AO090701000224, Aspergillus wentii : Aspwe1_0048016 and Aspergillus sydowii : Aspsy1_0141770
	AN10908	-1.06	-	-		Yes			Ortholog of A. niger CBS 513.88 : An06g00460, An16g08070, An07g04470, A. oryzae RIB40 : AO090038000122 and Aspergillus wentii : Aspwe1_0030051, Aspwe1_0034330, Aspwe1_0052115, Aspwe1_0144037, Aspwe1_0734215
	AN2237	-	1.71	-		Yes	Yes		Putative carboxypeptidase C
	AN2269	-	1.21	1.01		Yes	Yes	steC	Mitogen-activated protein kinase kinase (MAPKK), component of a signaling module SteD-SteC-MkkB-MpkB that controls coordination of development and secondary metabolism
	AN10935	1.24	3.59	3.56		Yes			Putative alpha-1,4-glucosidase
	AN10945	3.51	-	-	Yes	Yes			Ortholog of A. fumigatus Af293 : Afu6g09950, A. niger CBS 513.88 : An11g08010, A. oryzae RIB40 : AO090001000628, Aspergillus wentii : Aspwe1_0121304 and Aspergillus sydowii : Aspsy1_0058487
	AN10949	4.89	2.39	-		Yes			Ortholog(s) have ATP binding, drug binding, fluconazole transporter activity, phospholipid-translocating ATPase activity, xenobiotic-transporting ATPase activity
	AN10952	-	-1.13	-1.79		Yes			4-hydroxybenzoate-3-monooxygenase, putative
	AN2270	-	-1.11	-2.07		Yes	Yes	amdA	C2H2 zinc-finger transcription factor involved in regulation of structural genes for acetamidase (amdS), formate dehydrogenase (aciA), and alcohol dehydrogenase II (alcB)
	AN2277	1.14	3.46	3.14		Yes	Yes		Ortholog(s) have cell division site, cytosol, nucleus localization
	AN10972	3.83	1.39	1.56		Yes			Has domain(s) with predicted amino acid transmembrane transporter activity, role in amino acid transmembrane transport, amino acid transport, transmembrane transport and integral component of membrane, membrane localization
	AN10974	-	-1.14	-3.51		Yes			protein of unknown function
	AN10984	-9.51	-	-	Yes				protein of unknown function
	AN10995	8.17	2.67	2.54		Yes			protein of unknown function
	AN11000	-7.3	-	1.49	Yes				Ortholog of Aspergillus flavus NRRL 3357 : AFL2T_11759, Neosartorya fischeri NRRL 181 : NFIA_094100, Aspergillus versicolor : Aspve1_0085617 and Aspergillus clavatus NRRL 1 : ACLA_044880
	AN11006	3.38	1.21	1.67		Yes			Ortholog of A. fumigatus Af293 : Afu5g08200, A. niger CBS 513.88 : An03g04400, A. oryzae RIB40 : AO090701000738, Aspergillus wentii : Aspwe1_0048123 and Aspergillus sydowii : Aspsy1_0046266
	AN2290	-	1.84	1.58		Yes	Yes	steA	STE-like transcription factor with homeobox and zinc finger domains
	AN11056	1.04	-	-		Yes			Has domain(s) with predicted protein heterodimerization activity, role in transcription initiation from RNA polymerase II promoter and nucleus localization
	AN11061	3.72	3.29	3.46		Yes			Has domain(s) with predicted transferase activity, transferring acyl groups other than amino-acyl groups activity
	AN11093	-4.97	-1.58	-		Yes			Has domain(s) with predicted DNA binding, RNA polymerase II transcription factor activity, sequence-specific DNA binding, transcription factor activity, sequence-specific DNA binding, zinc ion binding activity
	AN11100	-	-2.45	-2.02		Yes			protein of unknown function
	AN2366	4.61	7.02	4.9		Yes	Yes	Q5BAR4	Putative trypsin-like protease with a role in the proteolytic cleavage of NmrA
	AN11109	2.37	1.89	2.34		Yes			ORF that was absent from the original release of version 4 of the A. nidulans annotation, but present in a previous version
	AN11112	-	-	-1.37		Yes			Has domain(s) with predicted DNA binding, RNA polymerase II transcription factor activity, sequence-specific DNA binding, nucleic acid binding, zinc ion binding activity
	AN11113	1.8	-	-		Yes			Ortholog(s) have role in attachment of spindle microtubules to kinetochore involved in homologous chromosome segregation, meiotic sister chromatid cohesion involved in meiosis I, meiotic sister chromatid cohesion, centromeric, synapsis
	AN2385	1.15	5.03	3.76	Yes	Yes	Yes	xgeA	Protein with licheninase activity, involved in degradation of glucans: predicted glycosyl phosphatidylinositol (GPI)-anchor
	AN2391	2.75	2.15	2.25		Yes	Yes		Ortholog of A. fumigatus Af293 : Afu2g14510, A. niger CBS 513.88 : An02g00660, An07g03040, A. oryzae RIB40 : AO090023000055, AO090026000077, AO090020000644 and Aspergillus wentii : Aspwe1_0163838
	AN11151	3.8	-	-		Yes			Ortholog of A. oryzae RIB40 : AO090010000656, Aspergillus glaucus : Aspgl1_0164878, Aspergillus wentii : Aspwe1_0165833, Aspergillus versicolor : Aspve1_0047516 and Aspergillus zonatus : Aspzo1_0025875
	AN11156	3.32	3.26	3.23	Yes	Yes			Ortholog of Aspergillus glaucus : Aspgl1_0125887
	AN11157	-2.23	-2.92	-2.84	Yes	Yes			Ortholog of A. oryzae RIB40 : AO090026000764, Aspergillus flavus NRRL 3357 : AFL2T_06550, Aspergillus wentii : Aspwe1_0062270 and Aspergillus clavatus NRRL 1 : ACLA_043160
	AN2395	4.51	1.44	-		Yes	Yes		beta-glucuronidase, putative
	AN2396	5.33	4.32	4.31		Yes	Yes		oxidoreductase, putative
	AN11185	-2.23	-2.16	-2.03		Yes			Has domain(s) with predicted DNA binding, RNA polymerase II transcription factor activity, sequence-specific DNA binding, transcription factor activity, sequence-specific DNA binding, zinc ion binding activity
	AN2410	-	-2	-1.63		Yes	Yes		Has domain(s) with predicted hydrolase activity and role in cellular metabolic process
	AN2427	2.22	-1.15	-1.11		Yes	Yes		Transcript induced in response to calcium dichloride in a CrzA-dependent manner
	AN11234	3.03	-	-		Yes			Ortholog(s) have endoplasmic reticulum localization
	AN1124	5.91	3.01	2.8		Yes			Ortholog of A. fumigatus Af293 : Afu1g11720, A. niger CBS 513.88 : An08g03680, A. oryzae RIB40 : AO090038000251, Aspergillus wentii : Aspwe1_0040539 and Aspergillus sydowii : Aspsy1_0141021
	AN11246	3.55	-	1.28		Yes			ORF that was absent from the original release of version 4 of the A. nidulans annotation, but present in a previous version
	AN11253	-1.28	-	-		Yes			Has domain(s) with predicted transferase activity, transferring phosphorus-containing groups activity
	AN11254	3.87	1.91	1.71		Yes			Possible pseudogene
	AN11281	4.55	3.5	5.84		Yes			Ortholog of A. fumigatus Af293 : Afu3g01196, Aspergillus wentii : Aspwe1_0041157, Aspergillus clavatus NRRL 1 : ACLA_063740, Aspergillus zonatus : Aspzo1_0069971 and Aspergillus sydowii : Aspsy1_0281282
	AN11301	-	-1.06	-1.27		Yes			protein of unknown function
	AN11321	2.08	1.17	-		Yes			protein of unknown function
	AN11337	-9.6	-4.25	-7.48		Yes			protein of unknown function
	AN11378	-3.64	-7.19	-6.48		Yes			Ortholog of A. oryzae RIB40 : AO090001000134, Aspergillus glaucus : Aspgl1_0071332, Aspergillus wentii : Aspwe1_0171393 and Aspergillus versicolor : Aspve1_0087914
	AN11437	1.75	-	-		Yes			protein of unknown function
	AN11456	1.44	-	-		Yes			protein of unknown function
	AN11471	3.07	-	-		Yes			protein of unknown function
	AN11476	1.12	-	-		Yes			Ortholog of A. fumigatus Af293 : Afu2g03190, Neosartorya fischeri NRRL 181 : NFIA_035550, Aspergillus wentii : Aspwe1_0167491, Aspwe1_0172197 and Aspergillus versicolor : Aspve1_0086542, Aspve1_0089117
	AN11477	-8.63	-2.82	-5.52	Yes	Yes			Ortholog of Aspergillus sydowii : Aspsy1_0137382 and Aspergillus aculeatus ATCC16872 : Aacu16872_040719
	AN1148	3.86	-	-		Yes			Ortholog(s) have endopolyphosphatase activity, exopolyphosphatase activity, role in polyphosphate catabolic process and cytosol, fungal-type vacuole membrane, nucleus localization
	AN1149	1.34	-	-		Yes			protein of unknown function
	AN11491	5.31	7.18	6.09		Yes			protein of unknown function
	AN2466	-2.36	-1.31	-2.04	Yes	Yes	Yes		Has domain(s) with predicted substrate-specific transmembrane transporter activity, transmembrane transporter activity, role in transmembrane transport and integral component of membrane, membrane localization
	AN2467	1.16	-	-	Yes	Yes	Yes		Ortholog of A. fumigatus Af293 : Afu6g10340, A. niger CBS 513.88 : An11g01080, A. oryzae RIB40 : AO090023000250, Aspergillus wentii : Aspwe1_0059095 and Aspergillus sydowii : Aspsy1_0125009
	AN1160	5.41	5.75	6.29		Yes			Predicted glycosylphosphatidylinositol (GPI)-anchored protein
	AN11623	6.51	1.84	2.42		Yes			protein of unknown function
	AN11624	-10.6	-9.91	-8.69		Yes			protein of unknown function
	AN11631	-1.5	-	-		Yes			Ortholog(s) have structural constituent of ribosome activity and mitochondrial large ribosomal subunit localization
	AN2475	-5.79	-3.44	-1.85		Yes	Yes	mstB	putative sugar transporter
	AN1166	-2.03	-	-		Yes			Ortholog(s) have RNA binding, structural constituent of ribosome activity
	AN1167	-	-1.16	-1.06		Yes			Has domain(s) with predicted cytoplasm, nucleus localization
	AN2488	-3.13	-1.56	-1.88		Yes	Yes		Ortholog of A. fumigatus Af293 : Afu3g00500, Afu4g03010, A. niger CBS 513.88 : An14g03080, A. oryzae RIB40 : AO090012000174 and Aspergillus wentii : Aspwe1_0176515, Aspwe1_0622364
	AN11695	-	-	1.21		Yes			protein of unknown function
	AN11697	-4.07	-3.24	-3.22		Yes			Has domain(s) with predicted transferase activity, transferring glycosyl groups activity and membrane localization
	AN11698	1.83	-	-		Yes			Ortholog(s) have exopeptidase activity
	AN2503	3.6	3	3.13		Yes	Yes		Ortholog(s) have role in response to endoplasmic reticulum stress
	AN2509	-	-1.21	-		Yes	Yes		Putative tryptophan 2,3-dioxygenase with a predicted role in aromatic amino acid biosynthesis
	AN1174	-1.22	-	-		Yes			Has domain(s) with predicted ATP binding, ATPase activity, ATPase activity, coupled to transmembrane movement of substances, nucleoside-triphosphatase activity, nucleotide binding activity and role in transport
	AN11745	1.18	-1.1	-		Yes			protein of unknown function
	AN2549	1.58	3.83	4.77		Yes	Yes	easD	Putative acyl-CoA ligase
	AN1175	-	1.28	1.35		Yes			Has domain(s) with predicted role in rRNA processing and preribosome, small subunit precursor localization
	AN11754	5.95	1.91	1.19		Yes			protein of unknown function
	AN11762	3.04	-	-		Yes			protein of unknown function
	AN11777	3.71	-1.59	-		Yes			Ortholog of Aspergillus sydowii : Aspsy1_0042827
	AN11778	-	-	-3.15		Yes			Putative exoinulinase
	AN2596	3.43	5.46	5.05		Yes	Yes	CYP646A1	Putative cytochrome P450
	AN1183	3.58	-	-1.45		Yes			Has domain(s) with predicted DNA binding, RNA polymerase II transcription factor activity, sequence-specific DNA binding, zinc ion binding activity and role in regulation of transcription, DNA-templated, transcription, DNA-templated
	AN1184	1.43	-1.34	-2.64		Yes			Ortholog(s) have ribosome localization
	AN11845	3.81	3.76	3.88		Yes			protein of unknown function
	AN11851	7.39	2.85	2.56		Yes			protein of unknown function
	AN2597	1.78	3.27	2.83		Yes	Yes		Has domain(s) with predicted RNA polymerase II transcription factor activity, sequence-specific DNA binding, zinc ion binding activity, role in regulation of transcription, DNA-templated and nucleus localization
	AN2626	3.75	2.56	1.91		Yes	Yes		protein of unknown function
	AN2720	-8.24	-9.25	-9.08		Yes	Yes		Has domain(s) with predicted catalytic activity
	AN2730	-3.33	-	-		Yes	Yes	sB	Putative transporter with a predicted role in small molecule transport
	AN2739	2.43	1.19	1.04		Yes	Yes		Putative DNA polymerase theta
	AN11879	-	-1.29	-		Yes			protein of unknown function
	AN11882	2.43	-	-		Yes			Ortholog of A. fumigatus Af293 : Afu4g09340, A. oryzae RIB40 : AO090023000596, Neosartorya fischeri NRRL 181 : NFIA_106670, Aspergillus wentii : Aspwe1_0166843 and Aspergillus versicolor : Aspve1_0079667
	AN2749	2.06	1.31	-		Yes	Yes		Has domain(s) with predicted phospholipid binding activity
	AN2794	-	2.85	2.98		Yes	Yes		Has domain(s) with predicted substrate-specific transmembrane transporter activity, transmembrane transporter activity, role in transmembrane transport and integral component of membrane, membrane localization
	AN11907	-2.43	-1.57	-1.9	Yes	Yes			protein of unknown function
	AN11916	-7.35	-3.86	-6.69		Yes			Has domain(s) with predicted ATP binding activity
	AN2815	-	2.35	2.25		Yes	Yes		Putative mannitol 2-dehydrogenase with a predicted role in mannose/mannitol, fructose, and sorbose/sorbitol metabolism
	AN2822	-5.48	-	-		Yes	Yes		Has domain(s) with predicted transporter activity, role in transport and membrane localization
	AN11920	3.55	-	-		Yes			oxidoreductase, putative
	AN11921	-2.84	-	1.19		Yes			protein of unknown function
	AN2852	-2.42	-	-		Yes	Yes		Ortholog(s) have sequence-specific DNA binding activity
	AN2879	-1.95	2.95	1.98		Yes	Yes	gmdB	Has domain(s) with predicted carbon-nitrogen ligase activity, with glutamine as amido-N-donor activity
	AN11938	-1.73	-2.8	-4.88	Yes	Yes			protein of unknown function
	AN1196	2.85	1.26	-		Yes			Ortholog(s) have mitochondrion localization
	AN2880	-	1.38	1.91		Yes	Yes	calF	Ortholog(s) have cell division site, cell tip localization
	AN1197	7.44	3.35	1.48		Yes			Has domain(s) with predicted carbohydrate binding, catalytic activity and role in carbohydrate metabolic process
	AN2910	1.18	-	1.62	Yes	Yes	Yes	uaX	5-hydroxyisourate hydrolase
	AN2911	-	-1.48	-	Yes	Yes	Yes	atfA	Basic-region leucine zipper transcription factor
	AN2912	1.04	1.68	1.39		Yes	Yes		Ortholog of A. niger CBS 513.88 : An02g12880, Neosartorya fischeri NRRL 181 : NFIA_069420, Aspergillus versicolor : Aspve1_0081767 and Aspergillus clavatus NRRL 1 : ACLA_035690
	AN11981	2.12	3.04	-		Yes			Has domain(s) with predicted UDP-N-acetylmuramate dehydrogenase activity, flavin adenine dinucleotide binding activity and role in oxidation-reduction process
	AN2913	-	3.11	1.85		Yes	Yes		Ortholog of A. nidulans FGSC A4 : AN4375, A. fumigatus Af293 : Afu3g07740, Afu4g06610, A. niger CBS 513.88 : An04g00930 and A. oryzae RIB40 : AO090023000927, AO090020000420
	AN11991	-2.58	-	-		Yes			protein of unknown function
	AN2921	7.56	-	-3.31		Yes	Yes		Ortholog of A. nidulans FGSC A4 : AN4177, AN12488, A. fumigatus Af293 : Afu8g00600, A. niger CBS 513.88 : An03g00920, An02g01430, A. oryzae RIB40 : AO090010000696 and Aspergillus wentii : Aspwe1_0029035
	AN2939	-1.73	-	-		Yes	Yes		Ortholog(s) have mitochondrion, plasma membrane localization
	AN2940	-	-2.29	-1.7		Yes	Yes		Ortholog(s) have Golgi apparatus, endoplasmic reticulum localization
	AN12013	1.42	1.44	-		Yes			protein of unknown function
	AN12022	-5.47	-1.66	-3.07		Yes			Has domain(s) with predicted FAD binding, oxidoreductase activity and role in metabolic process
	AN12023	-1.36	-	-		Yes			protein of unknown function
	AN2942	3.01	4.28	3.36		Yes	Yes		Ortholog of A. nidulans FGSC A4 : AN10320, AN7130 and A. fumigatus Af293 : Afu3g15110, Afu4g08715
	AN2943	3.21	3.22	2.57		Yes	Yes	rfeA	Putative regulator of secondary metabolism
	AN12057	-	-1.1	-1.17		Yes			Ortholog(s) have mitochondrial outer membrane localization
	AN12064	-5.64	-3.95	-5.7		Yes			protein of unknown function
	AN2944	-1.56	-	-1.07		Yes	Yes	tamA	Transcriptional co-activator of the major nitrogen regulatory protein AreA
	AN2952	-	1.94	2.55		Yes	Yes		Ortholog of A. nidulans FGSC A4 : AN8368, A. fumigatus Af293 : Afu3g07900, Afu4g14080, Afu8g00900, A. niger CBS 513.88 : An02g11330, An03g05560 and A. oryzae RIB40 : AO090120000471
	AN2953	2.64	4.5	4.66		Yes	Yes		Ortholog of A. fumigatus Af293 : Afu3g07890, A. niger CBS 513.88 : An02g11360, A. oryzae RIB40 : AO090005001486, Aspergillus wentii : Aspwe1_0041944 and Aspergillus sydowii : Aspsy1_0056308
	AN12114	3.7	-	-		Yes			protein of unknown function
	AN2989	3.89	4.26	3.85	Yes	Yes	Yes		Ortholog(s) have intracellular localization
	AN2999	-1.16	-	-		Yes	Yes	idpA	isocitrate dehydrogenase (NADP+), putative
	AN12138	5.88	-	-		Yes			protein of unknown function
	AN12160	1.62	2	1.29		Yes			protein of unknown function
	AN3053	6.96	6.04	6.34		Yes	Yes	crhD	Putative transglycosidase with a predicted role in glucan processing
	AN3075	5.13	3.85	3.38		Yes	Yes	oefC	Zinc finger protein of unknown function
	AN1217	2.1	2.55	2.53		Yes			Putative LIM/homeobox transcription factor
	AN12180	-1.02	-	-	Yes				Ortholog of Aspergillus tubingensis : Asptu1_0045895, Aspergillus brasiliensis : Aspbr1_0124629, Aspergillus glaucus : Aspgl1_0031148 and Aspergillus flavus NRRL 3357 : AFL2T_03856
	AN3079	-10.47	-2.23	-2.47	Yes	Yes	Yes	cetA	Secreted thaumatin-like protein
	AN3080	1.18	-	-	Yes	Yes	Yes		Ortholog(s) have cytosol localization
	AN12222	-2.99	-3.31	-4		Yes			Has domain(s) with predicted role in transmembrane transport and integral component of membrane localization
	AN3113	-	1.39	1.64		Yes	Yes	ugtA	UDP-galactofuranose transporter
	AN3124	1.28	-	-		Yes	Yes		Kinesin-family protein
	AN12262	3.39	-	-		Yes			protein of unknown function
	AN3125	2.6	1.33	1.84		Yes	Yes		Has domain(s) with predicted role in response to stress and integral component of membrane localization
	AN12284	1.73	-	-		Yes			protein of unknown function
	AN3129	1.85	4.29	6.74		Yes	Yes	prpA	Poly(ADP-ribose) polymerase (PARP)
	AN12322	-1.05	-	-		Yes			Ortholog(s) have cytosol localization
	AN3134	-1.47	-	-			Yes		Ortholog(s) have role in cellular response to drug and chaperonin-containing T-complex, nucleus localization
	AN12458	-5.68	3.25	4.03	Yes	Yes			Has domain(s) with predicted catalytic activity and role in metabolic process
	AN12479	-	-	1.21		Yes			Ortholog of A. fumigatus Af293 : Afu3g07600, A. oryzae RIB40 : AO090020000133, Neosartorya fischeri NRRL 181 : NFIA_069570 and Aspergillus versicolor : Aspve1_0573130
	AN3136	2.33	1.78	-			Yes		Has domain(s) with predicted acid-amino acid ligase activity
	AN1250	6.09	4.03	3.97		Yes			Ortholog of A. fumigatus Af293 : Afu1g10220, A. niger CBS 513.88 : An08g02090, Neosartorya fischeri NRRL 181 : NFIA_015430 and Aspergillus versicolor : Aspve1_0119420
	AN1251	3.37	3.84	3.72		Yes			Has domain(s) with predicted nucleic acid binding, zinc ion binding activity
	AN1256	-1.62	-	-		Yes			Ortholog(s) have cytosol localization
	AN1257	-3.62	-2.01	-2.08		Yes			Has domain(s) with predicted transferase activity, transferring glycosyl groups activity
	AN1268	3.03	1.25	1.83		Yes			Ortholog of A. nidulans FGSC A4 : AN5649, AN1674, AN0384, AN7262, A. fumigatus Af293 : Afu1g01700, Afu2g17000, Afu4g08730, Afu4g13630, Afu1g10012 and A. niger CBS 513.88 : An01g09380, An01g06520, An04g09080, An04g03600
	AN1297	2.01	-	-1.56		Yes			Ortholog(s) have role in retrograde transport, endosome to Golgi and Golgi membrane, Golgi trans cisterna, fungal-type vacuole membrane localization
	AN1298	5.64	1.22	-		Yes			Has domain(s) with predicted protein dimerization activity
	AN1304	-	-	2.15		Yes			protein of unknown function
	AN1305	1.68	-	-		Yes			Has domain(s) with predicted nucleotidyltransferase activity
	AN3143	-	-3.52	-3.04		Yes	Yes		Ortholog of A. nidulans FGSC A4 : AN3479, AN8495, A. fumigatus Af293 : Afu3g01440, Afu3g13940, Afu4g03340, Afu5g07620 and A. niger CBS 513.88 : An13g02880, An09g04780
	AN3179	-2.88	-	-		Yes	Yes		Ortholog of A. fumigatus Af293 : Afu3g13160, A. niger CBS 513.88 : An02g09030, A. oryzae RIB40 : AO090012000817, Aspergillus wentii : Aspwe1_0038173 and Aspergillus sydowii : Aspsy1_0056130
	AN1331	-1.12	-	-		Yes			Has domain(s) with predicted plasma membrane localization
	AN1334	-	-	-1.16		Yes			Ortholog(s) have GTPase regulator activity, mRNA binding activity
	AN1338	2.3	1.64	1.58		Yes			Predicted glycosylphosphatidylinositol (GPI)-anchored protein
	AN1342	-2.32	-1.11	-		Yes			Putative alanine-glyoxylate transaminase with a predicted role in glycine, serine, and threonine metabolism
	AN3193	2.22	1.13	1.57		Yes	Yes		Ortholog of A. fumigatus Af293 : Afu4g02880, A. oryzae RIB40 : AO090001000177, Aspergillus wentii : Aspwe1_0115469, Aspergillus sydowii : Aspsy1_0414254 and Aspergillus terreus NIH2624 : ATET_07904
	AN3214	-2.86	-4.47	-4.86		Yes	Yes	hk-8-5	Putative histidine-containing phosphotransfer protein
	AN1378	-	-	-2.65	Yes				Ortholog of A. fumigatus Af293 : Afu1g09030, A. niger CBS 513.88 : An08g00540, A. oryzae RIB40 : AO090005001622, Aspergillus wentii : Aspwe1_0024518 and Aspergillus sydowii : Aspsy1_0138364
	AN1402	1.2	1.34	1.21		Yes			Ortholog(s) have role in sporocarp development involved in sexual reproduction
	AN1406	-	-1.38	-1.65		Yes			Has domain(s) with predicted DNA binding, RNA polymerase II transcription factor activity, sequence-specific DNA binding, zinc ion binding activity and role in regulation of transcription, DNA-templated, transcription, DNA-templated
	AN1408	-1.46	-	-		Yes			Putative U5 snRNP-specific protein
	AN3215	-	-	-2.45		Yes	Yes		Predicted glycosylphosphatidylinositol (GPI)-anchored protein
	AN3247	-2.21	-1.37	-		Yes	Yes		Has domain(s) with predicted ATP binding, ATPase activity, ATPase activity, coupled to transmembrane movement of substances, nucleoside-triphosphatase activity, nucleotide binding activity and role in transport
	AN3307	-1.24	2.24	4.57		Yes	Yes	agsB	Catalytic subunit of the major alpha-1,3 glucan synthase complex
	AN3342	3.09	6.04	5.97		Yes	Yes		Ortholog of A. nidulans FGSC A4 : AN10302, AN4609, A. fumigatus Af293 : Afu7g06670, A. niger CBS 513.88 : An04g04320, An16g05670, An04g03250 and A. oryzae RIB40 : AO090011000012
	AN1424	2.83	-	-		Yes			Ortholog of A. fumigatus Af293 : Afu8g04140, A. niger CBS 513.88 : An16g08950, A. oryzae RIB40 : AO090103000029, Aspergillus wentii : Aspwe1_0043821 and Aspergillus sydowii : Aspsy1_0041972
	AN3357	-1.82	-	-		Yes	Yes		Has domain(s) with predicted substrate-specific transmembrane transporter activity, transmembrane transporter activity, role in transmembrane transport and integral component of membrane, membrane localization
	AN3358	-2.64	-3.34	-3.52		Yes	Yes	manA	Protein with endo-beta-(1,4)-mannanase activity, involved in degradation of mannans
	AN1430	1.09	-	-		Yes			Ortholog(s) have betaine-aldehyde dehydrogenase activity
	AN3361	-1.16	-1.8	-2.46	Yes	Yes	Yes	nopA	Bacterial rhodopsin family G-protein coupled receptor-like protein
	AN1457	1.05	1.2	1.15		Yes			Has domain(s) with predicted role in transmembrane transport and integral component of membrane localization
	AN1458	-	-1.68	-1.78		Yes			Ortholog of A. fumigatus Af293 : Afu8g04490, A. niger CBS 513.88 : An16g08500, A. oryzae RIB40 : AO090023000337, Aspergillus wentii : Aspwe1_0053660 and Aspergillus sydowii : Aspsy1_0142926
	AN1465	3.27	2.71	2.32		Yes			Ortholog of A. nidulans FGSC A4 : AN8786, A. fumigatus Af293 : Afu8g01300, Afu8g04560, A. niger CBS 513.88 : An16g08420 and Aspergillus wentii : Aspwe1_0030845
	AN1471	-1.8	-	-		Yes			protein of unknown function
	AN1501	4.22	3	1.38		Yes			protein of unknown function
	AN3395	-	6.17	5.07		Yes	Yes		protein of unknown function
	AN1505	-4.58	-1.13	-		Yes			Ortholog of A. nidulans FGSC A4 : AN3207, A. fumigatus Af293 : Afu2g15470, Afu8g00720, Afu8g05070 and A. niger CBS 513.88 : An07g04980, An16g07680, An14g02720, An14g07130, An15g05540
	AN1506	-1.26	-	-		Yes			Has domain(s) with predicted role in transmembrane transport and integral component of membrane localization
	AN1509	-	-	-1.71		Yes			Ortholog of A. fumigatus Af293 : Afu8g05120, A. niger CBS 513.88 : An16g07630, A. oryzae RIB40 : AO090005000631, Aspergillus wentii : Aspwe1_0044080 and Aspergillus sydowii : Aspsy1_0028718
	AN3396	1.49	5.12	3.42		Yes	Yes	micA	Putative non-ribosomal peptide synthase (NRPS)
	AN1553	-5.81	-5.12	-8.87		Yes			Has domain(s) with predicted role in fruiting body development, hemolysis by symbiont of host erythrocytes
	AN1578	1.4	-	-		Yes			Ortholog of Aspergillus wentii : Aspwe1_0177575, Aspergillus niger ATCC 1015 : 42227-mRNA, Aspergillus sydowii : Aspsy1_0046412 and Aspergillus brasiliensis : Aspbr1_0045436
	AN1587	-	1.27	-		Yes			protein of unknown function
	AN1588	1.93	2.73	2.26		Yes			Ortholog of A. fumigatus Af293 : Afu3g13740, Neosartorya fischeri NRRL 181 : NFIA_049880, NFIA_063630, Aspergillus wentii : Aspwe1_0042965 and Aspergillus fumigatus A1163 : AFUB_035450
	AN1603	-7.68	-3.2	-3.87	Yes	Yes			Ortholog of A. fumigatus Af293 : Afu8g05985, Neosartorya fischeri NRRL 181 : NFIA_098760, NFIA_099140, Aspergillus wentii : Aspwe1_0689083 and Aspergillus versicolor : Aspve1_0037404
	AN3433	-4.2	-	-	Yes	Yes	Yes		Has domain(s) with predicted RNA polymerase II transcription factor activity, sequence-specific DNA binding, zinc ion binding activity, role in regulation of transcription, DNA-templated and nucleus localization
	AN1614	-8.12	-	-1.23		Yes			Has domain(s) with predicted methyltransferase activity and role in metabolic process
	AN3438	3.34	3.92	4.57		Yes	Yes		Has domain(s) with predicted ARF guanyl-nucleotide exchange factor activity, phospholipid binding activity and role in regulation of ARF protein signal transduction
	AN1638	-	-	-1.85		Yes			Ortholog(s) have metalloaminopeptidase activity, serine-type peptidase activity, role in peptide catabolic process, proteolysis and cell wall-bounded periplasmic space, cytosol, fungal-type cell wall, glyoxysome, mitochondrion localization
	AN3439	1.39	-	-		Yes	Yes		Ortholog(s) have role in transport and endoplasmic reticulum, integral component of Golgi membrane localization
	AN3586	-	1.09	1.41		Yes	Yes		Ortholog(s) have mitochondrion localization
	AN3600	-3.15	-	-		Yes	Yes		Ortholog of A. fumigatus Af293 : Afu4g12760, A. niger CBS 513.88 : An01g08280, A. oryzae RIB40 : AO090009000304, Aspergillus wentii : Aspwe1_0099611 and Aspergillus sydowii : Aspsy1_0032683
	AN1664	-2.88	-	-	Yes	Yes			Has domain(s) with predicted hydrolase activity
	AN3601	-4.53	-	-1.4		Yes	Yes		Has domain(s) with predicted catalytic activity and role in metabolic process
	AN3636	-	1.02	1.16		Yes	Yes		Ortholog(s) have role in cellular response to biotic stimulus, cellular response to starvation and filamentous growth of a population of unicellular organisms in response to biotic stimulus, more
	AN1677	5.79	4.55	4.15	Yes	Yes			Short-chain dehydrogenase
	AN1699	2.74	2.41	1.16		Yes			Putative acyl-CoA dehydrogenase
	AN3637	2.42	-	-		Yes	Yes		Has domain(s) with predicted DNA binding, RNA polymerase II transcription factor activity, sequence-specific DNA binding, zinc ion binding activity and role in regulation of transcription, DNA-templated, transcription, DNA-templated
	AN1754	-	-2.55	-2.27		Yes			Putative protein of unknown function
	AN1755	-	-	-1.56		Yes			protein of unknown function
	AN3674	6.71	4.19	4.14	Yes	Yes	Yes		Has domain(s) with predicted phospholipid binding activity
	AN3688	-1.04	1.31	-		Yes	Yes	srrA	Response regulator, part of a two-component signal transduction system involved in control of stress response and conidiation
	AN3713	1.71	-	-		Yes	Yes		protein of unknown function
	AN1835	3.93	1.45	2.2		Yes			Ortholog of A. fumigatus Af293 : Afu6g11880, A. oryzae RIB40 : AO090701000551, Neosartorya fischeri NRRL 181 : NFIA_057460, Aspergillus wentii : Aspwe1_0120396 and Aspergillus versicolor : Aspve1_0122785
	AN1847	2.47	3.23	3.22		Yes			protein of unknown function
	AN3714	-1.27	-	-1.53		Yes	Yes		Ortholog(s) have endoplasmic reticulum localization
	AN1877	-2.55	-	-1.36	Yes				Ortholog of A. nidulans FGSC A4 : AN7228, A. fumigatus Af293 : Afu2g17490, A. niger CBS 513.88 : An04g09550, A. oryzae RIB40 : AO090102000061 and Neosartorya fischeri NRRL 181 : NFIA_092910
	AN1894	3.36	5.91	4.63		Yes			Transcript induced in response to calcium dichloride in a CrzA-dependent manner
	AN3752	4.33	4.57	4.23		Yes	Yes		Has domain(s) with predicted intracellular localization
	AN3753	1.62	2.77	3.13		Yes	Yes		Ortholog(s) have RNA binding, telomeric template RNA reverse transcriptase activity and role in DNA biosynthetic process, telomere maintenance via telomerase
	AN3764	4.07	1.79	1.02		Yes	Yes		Has domain(s) with predicted carbohydrate binding, catalytic activity and role in carbohydrate metabolic process
	AN1949	-1.46	1.67	1.99		Yes			Ortholog(s) have ATP-dependent RNA helicase activity, RNA binding activity
	AN1950	2.25	1.35	1.46		Yes			Ortholog(s) have FAD transmembrane transporter activity, calcium channel activity
	AN1952	5.07	2.34	2.79	Yes	Yes			Ortholog of A. fumigatus Af293 : Afu4g13380, A. niger CBS 513.88 : An01g09090, Aspergillus wentii : Aspwe1_0022581, Aspergillus sydowii : Aspsy1_0142528 and Aspergillus terreus NIH2624 : ATET_03221
	AN1957	-2.93	-	-		Yes			Putative methyltransferase with a predicted role in histidine metabolism
	AN3805	-	-	1.42		Yes	Yes		Putative oxaloacetase with a predicted role in oxalic acid metabolism
	AN1960	-3.43	-2.35	-2.05		Yes			Ortholog of A. fumigatus Af293 : Afu4g10850, A. oryzae RIB40 : AO090003001126, Aspergillus wentii : Aspwe1_0022807, Aspergillus sydowii : Aspsy1_0026393 and Aspergillus terreus NIH2624 : ATET_03985
	AN1983	-2.04	-	1.23		Yes			Ortholog(s) have cytosol, nucleus localization
	AN1984	1.5	-	-		Yes			Ortholog(s) have TFIID-class transcription factor binding, core promoter binding, lysine-acetylated histone binding, nucleosomal histone binding activity
	AN1995	-	1.01	1.3		Yes			Ortholog of A. fumigatus Af293 : Afu4g10400, A. niger CBS 513.88 : An04g06400, A. oryzae RIB40 : AO090003001177, Aspergillus wentii : Aspwe1_0022851 and Aspergillus sydowii : Aspsy1_0053931
	AN1996	-	-1.96	-2.04		Yes			Ortholog(s) have cytoplasm, nucleus localization
	AN20051	4.51	2.18	2.3		Yes			protein of unknown function
	AN2014	-1.05	-	-		Yes			Ortholog(s) have cytosol, nucleus localization
	AN2015	-1.41	-	-		Yes			Has domain(s) with predicted transferase activity, transferring glycosyl groups activity and membrane localization
	AN2042	-2.5	-1.1	-		Yes			FAD binding domain-containing protein
	AN2054	-	-	-1.83		Yes			Ortholog(s) have histone kinase activity (H3-T3 specific) activity and role in histone H3-T3 phosphorylation involved in chromosome passenger complex localization to kinetochore
	AN2055	-1.12	-	-		Yes			Ortholog of A. fumigatus Af293 : Afu4g09960, A. niger CBS 513.88 : An04g07090, A. oryzae RIB40 : AO090003001238, Aspergillus wentii : Aspwe1_0102496 and Aspergillus sydowii : Aspsy1_0326546
	AN2057	-1.5	-	1.13		Yes			Ortholog(s) have structural constituent of ribosome activity and mitochondrial large ribosomal subunit, mitochondrial nucleoid localization
	AN3924	-	-	1.78			Yes		Has domain(s) with predicted nucleus localization
	AN2083	-1.21	-2.07	-		Yes			Ortholog of A. fumigatus Af293 : Afu2g04850, A. niger CBS 513.88 : An11g04540, A. oryzae RIB40 : AO090003000288, Aspergillus wentii : Aspwe1_0046199 and Aspergillus sydowii : Aspsy1_0039236
	AN2113	-	-1.25	-		Yes			Ortholog of A. fumigatus Af293 : Afu2g05250/rfeD, A. niger CBS 513.88 : An11g05180, A. oryzae RIB40 : AO090003000347, Aspergillus wentii : Aspwe1_0120495 and Aspergillus sydowii : Aspsy1_0141369
	AN4029	2.23	-	-			Yes		Protein expressed at increased levels during osmoadaptation
	AN2145	1.67	1.08	1.11		Yes			Ortholog of S. cerevisiae : AIM6, A. fumigatus Af293 : Afu2g16060, Afu4g14200, A. niger CBS 513.88 : An13g01980, An15g06410, An02g04730 and A. oryzae RIB40 : AO090026000400, AO090012001029
	AN2146	-2.23	-	-		Yes			Ortholog of A. fumigatus Af293 : Afu2g16050, A. niger CBS 513.88 : An15g06400, A. oryzae RIB40 : AO090012000196, Aspergillus wentii : Aspwe1_0170996 and Aspergillus sydowii : Aspsy1_0085010
	AN4042	-	2.56	2.68		Yes	Yes	CYP61A1	Putative C-22 sterol desaturase with a predicted role in sterol metabolism
	AN4071	-1.05	-	-	Yes	Yes	Yes		Ortholog(s) have role in dolichol biosynthetic process, dolichol-linked oligosaccharide biosynthetic process, polyprenol catabolic process, pseudohyphal growth
	AN4072	-1.25	-	-	Yes	Yes	Yes		Ortholog of A. fumigatus Af293 : Afu1g05490, A. niger CBS 513.88 : An18g04300, A. oryzae RIB40 : AO090009000396, Aspergillus wentii : Aspwe1_0169302 and Aspergillus sydowii : Aspsy1_0057624
	AN2249	-3.2	1.22	1.32		Yes			Ortholog of A. fumigatus Af293 : Afu5g06670, A. niger CBS 513.88 : An17g00940, A. oryzae RIB40 : AO090701000204, Aspergillus wentii : Aspwe1_0099978 and Aspergillus sydowii : Aspsy1_0026878
	AN4081	3.77	2.3	2.04			Yes		Ortholog(s) have role in L-cysteine catabolic process to pyruvate, using cysteine dioxygenase
	AN2287	-	1.24	-		Yes			Ortholog of A. fumigatus Af293 : Afu5g06230, A. niger CBS 513.88 : An17g01540, A. oryzae RIB40 : AO090009000635, Aspergillus wentii : Aspwe1_0101971 and Aspergillus sydowii : Aspsy1_0039639
	AN2315	-1.34	-	-		Yes			Putative F1F0-ATPase complex subunit with a predicted role in energy metabolism
	AN2316	-1.8	-	-		Yes			Putative cytochrome c oxidase subunit with a predicted role in energy metabolism
	AN2336	4.94	-	-		Yes			Putative phospholipase C
	AN2337	5.12	3.19	4.11		Yes			Ortholog of Neosartorya fischeri NRRL 181 : NFIA_077020, Aspergillus wentii : Aspwe1_0170563, Aspergillus clavatus NRRL 1 : ACLA_013280 and Aspergillus niger ATCC 1015 : 53845-mRNA
	AN2338	-	1.28	-		Yes			Ortholog of A. fumigatus Af293 : Afu5g10240, A. oryzae RIB40 : AO090020000142, AO090010000531, Neosartorya fischeri NRRL 181 : NFIA_077030 and Aspergillus wentii : Aspwe1_0033922, Aspwe1_0038721
	AN2342	1.57	-	-	Yes	Yes			protein of unknown function
	AN2343	1.44	5.45	4.46	Yes	Yes			Putative nitroreductase
	AN4206	5.26	4.78	5.29		Yes	Yes		Ortholog of A. fumigatus Af293 : Afu1g06020, A. niger CBS 513.88 : An18g03870, Aspergillus wentii : Aspwe1_0026071, Aspergillus sydowii : Aspsy1_0059171 and Aspergillus terreus NIH2624 : ATET_03025
	AN4218	-2.67	-	1.22		Yes	Yes		Ortholog(s) have GDP binding, GTP binding, calmodulin binding, translation elongation factor activity and role in cytoplasmic translational elongation, interaction with host, tRNA export from nucleus
	AN4224	2.55	-	-			Yes		Ortholog(s) have endoplasmic reticulum localization
	AN2407	-3.38	-	-		Yes			Has domain(s) with predicted role in isoprenoid biosynthetic process
	AN4265	4.25	1.64	1.32			Yes		Ortholog(s) have ATPase activity, role in DNA repair, mitotic chromosome condensation and cytosol, nuclear condensin complex localization
	AN4357	3.5	3.48	2.53		Yes	Yes		Has domain(s) with predicted exonuclease activity and intracellular localization
	AN2465	2.4	-	-1.65		Yes			Has domain(s) with predicted substrate-specific transmembrane transporter activity, transmembrane transporter activity, role in transmembrane transport and integral component of membrane, membrane localization
	AN4361	-1.08	-	-		Yes	Yes	metR	Putative basic region and leucine zipper (bZIP) transcriptional activator with a role in regulating sulfur metabolism
	AN4376	-1.79	-	2.31		Yes	Yes	gdhA	Putative NADP-linked glutamate dehydrogenase
	AN2470	-2.78	-1.98	-4.38		Yes			Ortholog(s) have Golgi apparatus localization
	AN2471	-9.22	-2.98	-5.58		Yes			Ortholog of A. niger CBS 513.88 : An02g07790, Neosartorya fischeri NRRL 181 : NFIA_065240, Aspergillus clavatus NRRL 1 : ACLA_039940, ACLA_078340 and Aspergillus niger ATCC 1015 : 144091-mRNA
	AN2472	-7.25	-2.91	-6.05		Yes			Has domain(s) with predicted catalytic activity
	AN2473	-	1.69	1.52		Yes			Ortholog of A. fumigatus Af293 : Afu4g03090, A. niger CBS 513.88 : An16g01740, An14g02280, A. oryzae RIB40 : AO090102000258, AO090003001331 and Aspergillus wentii : Aspwe1_0030474, Aspwe1_0115648
	AN2476	-	-1.29	-1.45		Yes			Ortholog of A. fumigatus Af293 : Afu4g03130, A. niger CBS 513.88 : An14g02240, A. oryzae RIB40 : AO090102000251, Aspergillus wentii : Aspwe1_0116252 and Aspergillus sydowii : Aspsy1_0158425
	AN4473	-	-2.52	-2.37		Yes	Yes		Ortholog of A. nidulans FGSC A4 : AN5608, A. fumigatus Af293 : Afu4g07720, A. niger CBS 513.88 : An14g07030, An04g02100 and A. oryzae RIB40 : AO090023000800, AO090009000070
	AN2501	-	-1.39	-1.19	Yes				Ortholog of A. oryzae RIB40 : AO090012000652, Aspergillus sydowii : Aspsy1_0087107, Aspergillus terreus NIH2624 : ATET_04017 and Aspergillus carbonarius ITEM 5010 : Acar5010_208778
	AN4474	-5	-	-4.49		Yes	Yes		Ortholog of A. niger CBS 513.88 : An04g02110, A. oryzae RIB40 : AO090023000799, Neosartorya fischeri NRRL 181 : NFIA_108450 and Aspergillus versicolor : Aspve1_0133959
	AN4478	-	-1.37	-			Yes		Ortholog(s) have potassium:chloride symporter activity and role in L-arginine import across plasma membrane, L-lysine transmembrane transport, potassium ion homeostasis, vacuolar transmembrane transport
	AN2517	1.07	-	-		Yes			Has domain(s) with predicted nucleic acid binding, zinc ion binding activity
	AN2518	-1.11	-1.03	-		Yes			Ortholog(s) have cytosol localization
	AN2527	-	-	1		Yes			Has domain(s) with predicted catalytic activity and role in metabolic process
	AN2531	-3.23	-1.52	-1.41		Yes			Has domain(s) with predicted role in transmembrane transport and integral component of membrane localization
	AN2532	1.99	1.96	-		Yes			Ortholog(s) have copper ion binding, primary amine oxidase activity, quinone binding activity, role in oxidation-reduction process and external side of fungal-type cell wall localization
	AN2535	-5.63	-2.89	-5.53		Yes			Ortholog of A. fumigatus Af293 : Afu3g14660, A. niger CBS 513.88 : An09g01230, Aspergillus wentii : Aspwe1_0107397, Aspwe1_0171355 and Aspergillus sydowii : Aspsy1_0087029
	AN2570	-	-4.06	-2.41		Yes			Ortholog of Aspergillus versicolor : Aspve1_0039071 and Aspergillus sydowii : Aspsy1_0146617
	AN2571	4.39	3.49	4.37		Yes			protein of unknown function
	AN2585	6.31	-	-2.19		Yes			Has domain(s) with predicted substrate-specific transmembrane transporter activity, transmembrane transporter activity, transporter activity, role in transmembrane transport and integral component of membrane, membrane localization
	AN4479	2.42	1.32	1.43			Yes	nikA	Putative histidine-specific protein kinase, part of a two-component signal transduction phosphorelay system involved in response to fungicides
	AN4482	-3.13	-	-		Yes	Yes		Has domain(s) with predicted transmembrane transporter activity, role in transmembrane transport and integral component of membrane localization
	AN2639	-3.28	-2.39	-2.12		Yes			Has domain(s) with predicted hydrolase activity
	AN2640	-2.34	-2.92	-3.93		Yes			Ortholog of A. fumigatus Af293 : Afu5g14080, A. niger CBS 513.88 : An12g05640, Neosartorya fischeri NRRL 181 : NFIA_072900 and Aspergillus versicolor : Aspve1_0040725
	AN2648	2.11	1.33	-		Yes			Has domain(s) with predicted UDP-N-acetylmuramate dehydrogenase activity, flavin adenine dinucleotide binding, oxidoreductase activity and role in oxidation-reduction process
	AN2649	-	-2.89	-1.68		Yes			Ortholog of A. fumigatus Af293 : Afu1g01190, A. niger CBS 513.88 : An11g03730, A. oryzae RIB40 : AO090020000652, Aspergillus wentii : Aspwe1_0741100 and Aspergillus sydowii : Aspsy1_0134175
	AN2668	-	1.2	-		Yes			Has domain(s) with predicted oxidoreductase activity, acting on paired donors, with incorporation or reduction of molecular oxygen, 2-oxoglutarate as one donor, and incorporation of one atom each of oxygen into both donors activity
	AN4502	2.84	1.38	1.44		Yes	Yes		Ortholog of A. fumigatus Af293 : Afu2g03280, A. niger CBS 513.88 : An07g07740, A. oryzae RIB40 : AO090120000258, Aspergillus wentii : Aspwe1_0051500 and Aspergillus sydowii : Aspsy1_0062409
	AN4544	1.82	1.98	2.06		Yes	Yes	msgA	Putative dual-specificity protein tyrosine/serine/threonine phosphatase
	AN4566	-	1.38	1.26		Yes	Yes	chsC	Class I chitin synthase with a role in chitin biosynthesis
	AN2750	2.3	-	-		Yes			Ortholog of A. fumigatus Af293 : Afu1g05140, A. niger CBS 513.88 : An01g04360, A. oryzae RIB40 : AO090003000810, Aspergillus wentii : Aspwe1_0181081 and Aspergillus sydowii : Aspsy1_0059496
	AN4567	1.29	-	-		Yes	Yes		Ortholog of Aspergillus versicolor : Aspve1_0053822, Aspergillus sydowii : Aspsy1_0154895 and Aspergillus aculeatus ATCC16872 : Aacu16872_040769
	AN2809	-	1.48	-		Yes			Ortholog of A. nidulans FGSC A4 : AN10483, AN2115, AN0033, AN12460, A. fumigatus Af293 : Afu2g00940, Afu2g16560, Afu3g15340, Afu7g00460, Afu7g06360 and A. niger CBS 513.88 : An14g02830, An16g00830
	AN2810	1.74	3.39	1.49		Yes			Ortholog(s) have metallopeptidase activity
	AN4622	-	1.26	2.45			Yes		Ortholog of A. fumigatus Af293 : Afu2g02380, A. niger CBS 513.88 : An07g06420, A. oryzae RIB40 : AO090011000518, Aspergillus wentii : Aspwe1_0168908 and Aspergillus sydowii : Aspsy1_0155773
	AN4638	-	1.1	1.46			Yes		protein of unknown function
	AN2845	-	-1.17	-		Yes			Putative component of the EKC/KEOPS complex
	AN2847	-2.48	-1.57	-1.56		Yes			Ortholog(s) have GU repeat RNA binding, microsatellite binding, single-stranded telomeric DNA binding activity, role in tRNA processing and cytosol, nucleus localization
	AN4642	2.22	4.37	4.01		Yes	Yes		protein of unknown function
	AN2854	-	-1.11	-1.12		Yes			Ortholog(s) have DNA replication origin binding, RNA polymerase II core promoter proximal region sequence-specific DNA binding, centromeric DNA binding and transcriptional activator activity, more
	AN2856	-	-	-1.15		Yes			Ortholog(s) have 3'-5' exonuclease activity, role in ascospore formation, conversion of ds siRNA to ss siRNA involved in RNA interference, fruiting body development, pre-miRNA processing and perinuclear region of cytoplasm localization
	AN2858	-1.66	-	-2.52		Yes			Has domain(s) with predicted oxidoreductase activity
	AN2862	2.18	3.05	2.8		Yes			Predicted CAP-Gly domain protein with similarity to Saccharomyces cerevisiae Bim1p
	AN2863	-1.33	-1.53	-1.62		Yes			Ortholog of A. fumigatus Af293 : Afu3g11850, A. niger CBS 513.88 : An02g07670, A. oryzae RIB40 : AO090003000748, Neosartorya fischeri NRRL 181 : NFIA_065470 and Aspergillus wentii : Aspwe1_0037077
	AN2895	7.73	3.66	2.38		Yes			Has domain(s) with predicted ADP binding activity
	AN4643	2.88	3.67	1.82		Yes	Yes	CYP675A1	Putative cytochrome P450
	AN4668	-	-	1.6		Yes	Yes	mpkC	Putative mitogen activated protein kinase (MAPK)
	AN2920	4.43	2.44	1.84		Yes			Possible pseudogene
	AN4698	5.23	3.54	3.76		Yes	Yes	SPA3	Ortholog of A. fumigatus Af293 : Afu5g08750, A. niger CBS 513.88 : An07g04700, Aspergillus wentii : Aspwe1_0278209, Aspergillus sydowii : Aspsy1_0155406 and Aspergillus terreus NIH2624 : ATET_06591
	AN4714	-	-1.4	-		Yes	Yes		Ortholog(s) have tRNA threonylcarbamoyladenosine dehydratase activity, role in cyclic threonylcarbamoyladenosine biosynthetic process and mitochondrial outer membrane localization
	AN4720	1.69	2.28	3.24		Yes	Yes		Has domain(s) with predicted nucleic acid binding activity
	AN2941	-1.66	2.27	-		Yes			Ortholog of A. nidulans FGSC A4 : AN5437, A. fumigatus Af293 : Afu3g08250, Afu6g13630, A. niger CBS 513.88 : An02g11860 and A. oryzae RIB40 : AO090005001453, AO090103000325
	AN4817	3.6	-	-		Yes	Yes		Has domain(s) with predicted role in transmembrane transport and integral component of membrane localization
	AN4818	-	1.08	1.17		Yes	Yes	hk-8-4	Putative histidine-containing phosphotransfer protein
	AN4877	2.09	-	-		Yes	Yes		Predicted DDE1 transposon-related ORF
	AN2957	-2.16	-2.02	-2.01		Yes			Ortholog of A. fumigatus Af293 : Afu4g14680, A. niger CBS 513.88 : An02g11270, A. oryzae RIB40 : AO090038000089, Aspergillus wentii : Aspwe1_0296046 and Aspergillus sydowii : Aspsy1_0198433
	AN2967	-	1.26	1.34		Yes			Ortholog(s) have nucleus localization
	AN2979	1.23	3.46	3.55		Yes			Ortholog of A. fumigatus Af293 : Afu3g08450, A. niger CBS 513.88 : An02g12090, A. oryzae RIB40 : AO090005001429, Aspergillus wentii : Aspwe1_0551961 and Aspergillus sydowii : Aspsy1_0056256
	AN2980	-2.19	-	-	Yes				Ortholog(s) have structural constituent of ribosome activity, role in cytoplasmic translation and cytosolic large ribosomal subunit, nucleolus localization
	AN4888	-2.62	-	-2.39		Yes	Yes	pdcA	Putative pyruvate decarboxylase with a predicted role in pyruvate metabolism or penicillin biosynthesis
	AN2995	1.99	1.35	1.26		Yes			Ortholog(s) have role in negative regulation of Arp2/3 complex-mediated actin nucleation and actin cortical patch, nucleus localization
	AN3042	-1.1	5.09	5.07	Yes				Ortholog of A. fumigatus Af293 : Afu7g00320, A. niger CBS 513.88 : An13g02670, A. oryzae RIB40 : AO090005001314 and Neosartorya fischeri NRRL 181 : NFIA_112860
	AN3076	5.08	3.53	3.04		Yes			protein of unknown function
	AN3077	-3.67	-	1.27	Yes	Yes			Has domain(s) with predicted catalytic activity and role in nucleoside metabolic process
	AN3078	-3.68	-1.51	-1.92		Yes			protein of unknown function
	AN4889	-3.16	-1.1	-		Yes	Yes		Ortholog(s) have RNA binding activity, role in tRNA modification and cytoplasm, nucleus localization
	AN3085	-	1.54	1.5		Yes			Ortholog(s) have role in cellular response to biotic stimulus, cellular response to starvation and filamentous growth of a population of unicellular organisms in response to biotic stimulus, more
	AN3086	1.6	1.21	1.78		Yes			Ortholog of A. fumigatus Af293 : Afu3g12340, A. niger CBS 513.88 : An02g08040, Aspergillus wentii : Aspwe1_0370663, Aspergillus sydowii : Aspsy1_0087243 and Aspergillus terreus NIH2624 : ATET_04155
	AN3087	-1.19	-1.01	-		Yes			Ortholog of A. fumigatus Af293 : Afu3g12360, A. niger CBS 513.88 : An03g02910, A. oryzae RIB40 : AO090005000731, Aspergillus wentii : Aspwe1_0049379 and Aspergillus sydowii : Aspsy1_0056184
	AN3120	1.26	-1.12	-1.6		Yes			Has domain(s) with predicted DNA binding, RNA polymerase II transcription factor activity, sequence-specific DNA binding, zinc ion binding activity and role in regulation of transcription, DNA-templated, transcription, DNA-templated
	AN3121	-1.02	-	-		Yes			Ortholog of A. fumigatus Af293 : Afu3g12790, A. niger CBS 513.88 : An02g08810, Neosartorya fischeri NRRL 181 : NFIA_064510 and Aspergillus wentii : Aspwe1_0025248
	AN4897	3.21	2.55	2.4		Yes	Yes		Ortholog(s) have role in asexual sporulation resulting in formation of a cellular spore, cellular response to heat and cell septum, cell surface localization
	AN4899	-	-	1.59		Yes	Yes		Ortholog(s) have peroxisome membrane targeting sequence binding activity
	AN4900	-	-	1.64		Yes	Yes	meaB	Putative bZIP DNA-binding protein involved in regulating nitrogen metabolite repression
	AN4906	-	2.58	2.21		Yes	Yes		Ortholog(s) have endoplasmic reticulum localization
	AN4907	1.36	-	-		Yes	Yes		Ortholog of A. fumigatus Af293 : Afu3g10810, A. niger CBS 513.88 : An03g02970, Aspergillus wentii : Aspwe1_0362245, Aspergillus sydowii : Aspsy1_0043016 and Aspergillus terreus NIH2624 : ATET_04610
	AN3147	-1	-1.24	-1.7		Yes			Ortholog(s) have role in glycolipid transport, pathogenesis and intracellular localization
	AN4988	-	-1.11	-		Yes	Yes		Ortholog(s) have intracellular localization
	AN3180	-2.6	-1.49	-	Yes	Yes			Ortholog of Aspergillus versicolor : Aspve1_0051207 and Aspergillus sydowii : Aspsy1_0056131
	AN4989	3.56	2.08	2.67		Yes	Yes		Ortholog of A. fumigatus Af293 : Afu3g09980, A. niger CBS 513.88 : An16g03710, Aspergillus sydowii : Aspsy1_0042878 and Aspergillus terreus NIH2624 : ATET_04521
	AN3197	1.48	-3.28	-3.32		Yes			Has domain(s) with predicted 5-amino-6-(5-phosphoribosylamino)uracil reductase activity and role in oxidation-reduction process, riboflavin biosynthetic process
	AN3198	4.27	-	-		Yes			protein of unknown function
	AN3203	-	-1.01	-	Yes	Yes			Putative F-box protein
	AN3210	1.08	-1.3	-3.23		Yes			Has domain(s) with predicted substrate-specific transmembrane transporter activity, transmembrane transporter activity, transporter activity, role in transmembrane transport and integral component of membrane, membrane localization
	AN3211	-	2.01	-		Yes			Ortholog of A. fumigatus Af293 : Afu5g00600, A. niger CBS 513.88 : An14g02660, A. oryzae RIB40 : AO090009000028, Aspergillus wentii : Aspwe1_0156413 and Aspergillus sydowii : Aspsy1_0060470
	AN4990	3.83	2.43	-		Yes	Yes		Ortholog(s) have ferrous iron transmembrane transporter activity, manganese ion transmembrane transporter activity
	AN3216	1.54	-	-		Yes			Has domain(s) with predicted sequence-specific DNA binding, transcription factor activity, sequence-specific DNA binding activity and role in regulation of transcription, DNA-templated
	AN3220	-	-	-1.78		Yes			Substrate-specific transmembrane transporter, putative
	AN4991	-1.72	-	-		Yes	Yes	aurA	Predicted inositol phosphorylceramide (IPC) synthase with a role in sphingolipid metabolism
	AN3248	-2.93	-1.37	-1.4		Yes			Has domain(s) with predicted role in oxidation-reduction process
	AN3249	-2.5	-2.49	-3.33		Yes			Has domain(s) with predicted oxidoreductase activity and role in metabolic process
	AN3250	1.44	2.24	2.8		Yes			Putative transcriptional regulator
	AN3270	2.19	2.29	2.84		Yes			Has domain(s) with predicted role in transmembrane transport and integral component of membrane localization
	AN3300	-1.3	-1.59	-1.88		Yes			Has domain(s) with predicted RNA polymerase II transcription factor activity, sequence-specific DNA binding, zinc ion binding activity, role in regulation of transcription, DNA-templated and nucleus localization
	AN3301	-1.93	-1.6	-1.78		Yes			Has domain(s) with predicted role in transmembrane transport and integral component of membrane localization
	AN3310	-1.32	-	4.49		Yes			Predicted glycosylphosphatidylinositol (GPI)-anchored protein
	AN5002	-	1.53	1.33			Yes		protein of unknown function
	AN5026	2.38	-	-		Yes	Yes		Ortholog of A. fumigatus Af293 : Afu3g12140, A. niger CBS 513.88 : An02g08280, A. oryzae RIB40 : AO090003000774, Aspergillus wentii : Aspwe1_0169199 and Aspergillus sydowii : Aspsy1_0087531
	AN5027	3.26	2.55	2.3		Yes	Yes		Ortholog of A. nidulans FGSC A4 : AN1725, A. fumigatus Af293 : Afu2g14400, Afu3g12130 and A. niger CBS 513.88 : An11g08400, An02g07940, An12g01310, An02g00780
	AN3408	-4.32	1.17	1.64		Yes			Dipeptide transporter, putative
	AN3409	-	-	4.2		Yes			protein of unknown function
	AN3412	-1.01	-	-		Yes			Ortholog(s) have role in ethanol metabolic process and mitochondrial inner membrane localization
	AN3413	-2.26	-	-		Yes			Protein with homology to ribosomal protein S2 and S5
	AN3427	-1.76	-	-		Yes			Ortholog(s) have nucleolus, preribosome localization
	AN5054	3.83	-	-		Yes	Yes		protein of unknown function
	AN3434	-1	-	-		Yes			Has domain(s) with predicted GTP binding, GTPase activity and role in intracellular protein transport, nucleocytoplasmic transport, protein transport, signal transduction, small GTPase mediated signal transduction
	AN5055	1.84	1.94	2.13		Yes	Yes		Has domain(s) with predicted aminopeptidase activity, metalloexopeptidase activity and role in cellular process, proteolysis
	AN5068	-	1.33	-	Yes	Yes	Yes		Has domain(s) with predicted arylformamidase activity and role in tryptophan catabolic process to kynurenine
	AN3442	-1.14	-	-		Yes			Ortholog of A. fumigatus Af293 : Afu3g05640, A. niger CBS 513.88 : An11g11000, Aspergillus wentii : Aspwe1_0173703, Aspergillus sydowii : Aspsy1_0030125 and Aspergillus terreus NIH2624 : ATET_08971
	AN3449	-	-1.52	-		Yes			Ortholog(s) have ubiquitin-specific protease activity, role in protein deubiquitination, regulation of transcription, DNA-templated and cytosol, nucleus localization
	AN3467	-1.06	-	-		Yes			Ortholog of A. niger CBS 513.88 : An11g11290, Aspergillus wentii : Aspwe1_0029470, Aspergillus versicolor : Aspve1_0040518 and Aspergillus clavatus NRRL 1 : ACLA_033380
	AN3512	-4.99	-3.64	-5.6		Yes			Ortholog of Aspergillus brasiliensis : Aspbr1_0049104, Aspergillus glaucus : Aspgl1_0060098, Aspergillus flavus NRRL 3357 : AFL2T_08754 and Neosartorya fischeri NRRL 181 : NFIA_073230
	AN3565	-	-1.55	-2.82		Yes			Has domain(s) with predicted hydrolase activity
	AN5069	-3.88	-2.48	-	Yes	Yes	Yes		Ortholog of A. nidulans FGSC A4 : AN2683, A. fumigatus Af293 : Afu5g02860, Afu5g14320, A. niger CBS 513.88 : An09g04830, An14g05730 and A. oryzae RIB40 : AO090102000482, AO090001000197
	AN3591	5.3	-	-		Yes			Protein with similarity to bacterial propionyl-CoA-yielding methylmalonate semialdehyde dehydrogenase
	AN5076	1.85	-	-		Yes	Yes		Has domain(s) with predicted role in cell wall macromolecule catabolic process
	AN5081	1.21	-3.44	-2.07		Yes	Yes		protein of unknown function
	AN3627	-1.32	-	-2.52		Yes			Ortholog(s) have intracellular localization
	AN3628	-1.52	-	-1.44		Yes			Putative peptide alpha-N-acetyltransferase with a predicted role in protein, peptide, and amino acid metabolism
	AN5082	4.33	-	-		Yes	Yes		Has domain(s) with predicted GTP binding, GTPase activity, structural constituent of cytoskeleton activity, role in microtubule-based process, protein polymerization and microtubule, protein complex localization
	AN5088	-3.67	-2.84	-5.74		Yes	Yes		Putative potassium-transporting ATPase with a predicted role in energy metabolism
	AN3658	-1.61	-2.37	-3.25		Yes			Has domain(s) with predicted role in transmembrane transport and integral component of membrane localization
	AN3659	-	-1.74	-2.59		Yes			Predicted scaffold protein with similarity to mammalian paxillin
	AN5089	-7.9	-6.09	-5.8		Yes	Yes		Ortholog of A. oryzae RIB40 : AO090103000089, Aspergillus flavus NRRL 3357 : AFL2T_12280, Aspergillus terreus NIH2624 : ATET_03032 and Aspergillus aculeatus ATCC16872 : Aacu16872_034601
	AN3679	-3.49	-2.56	-3.65	Yes	Yes			Ortholog(s) have cytosol, nucleus localization
	AN3680	-1.85	-2.36	-2.5		Yes			Ortholog of A. fumigatus Af293 : Afu4g12500, A. niger CBS 513.88 : An01g07980, Aspergillus wentii : Aspwe1_0033896 and Aspergillus zonatus : Aspzo1_0129782
	AN3681	-	2.09	1.44		Yes			Ortholog(s) have role in cellular iron ion homeostasis and fungal-type vacuole membrane localization
	AN3690	-1.55	1.24	2.3		Yes			Ortholog(s) have iron ion transmembrane transporter activity, role in RNA splicing, iron ion homeostasis, mitochondrial iron ion transport and mitochondrion, plasma membrane localization
	AN3691	-1.82	-	-		Yes			Ortholog(s) have role in endocytic recycling, filamentous growth and hyphal tip localization
	AN3692	1.23	-	-		Yes			Ortholog(s) have COPI-coated vesicle, Golgi apparatus localization
	AN5156	1.18	-	-		Yes	Yes	pho80	Pho80-like cyclin involved in regulation of development and phosphate homeostasis, interacts with the cyclin-dependent kinase PhoA
	AN5157	-	-1.91	-1.84		Yes	Yes		Ortholog of A. fumigatus Af293 : Afu1g07050, A. niger CBS 513.88 : An07g09610, A. oryzae RIB40 : AO090012000957, Aspergillus wentii : Aspwe1_0051655 and Aspergillus sydowii : Aspsy1_0091619
	AN3724	-	-1.18	-		Yes			Ortholog of A. fumigatus Af293 : Afu6g12460, A. niger CBS 513.88 : An06g01620, A. oryzae RIB40 : AO090009000166, Aspergillus wentii : Aspwe1_0033694 and Aspergillus sydowii : Aspsy1_0044118
	AN3751	-2.39	-	-		Yes			Transcript induced in response to calcium dichloride in a CrzA-dependent manner
	AN5169	-	4.06	3.05		Yes	Yes		Ortholog(s) have role in syncytium formation by plasma membrane fusion
	AN5170	-	2.24	2.24		Yes	Yes	rosA	Putative Zn(II)2Cys6 transcription factor
	AN3762	-	3.35	2.94		Yes			protein of unknown function
	AN3763	-	3.71	4.12		Yes			Has domain(s) with predicted role in transmembrane transport and integral component of membrane localization
	AN5200	-	-1.56	-1.33			Yes		Putative kynurenine 3-monooxygenase with a predicted role in aromatic amino acid biosynthesis
	AN3781	-9.34	-3.37	-5.22		Yes			Has domain(s) with predicted inorganic phosphate transmembrane transporter activity, role in phosphate ion transport and membrane localization
	AN3782	-10.9	-8.05	-9.5	Yes	Yes			Has domain(s) with predicted FAD binding, oleate hydratase activity and role in fatty acid metabolic process
	AN3783	-11.06	-5.77	-9.24	Yes	Yes			protein of unknown function
	AN3792	-1.61	-1.18	-		Yes			protein of unknown function
	AN3794	-2.61	-	-		Yes			Ortholog(s) have mitotic spindle, nucleus localization
	AN5216	-	-1.4	-1.04		Yes	Yes		Ortholog(s) have role in nucleotide-excision repair involved in interstrand cross-link repair and nucleus localization
	AN3835	2.7	-	-	Yes	Yes			Has domain(s) with predicted DNA binding, RNA polymerase II transcription factor activity, sequence-specific DNA binding, zinc ion binding activity and role in regulation of transcription, DNA-templated, transcription, DNA-templated
	AN3845	-2.69	-	-		Yes			protein of unknown function
	AN3875	1.67	-	-		Yes			Ortholog of A. fumigatus Af293 : Afu4g08260, Aspergillus glaucus : Aspgl1_0115909, Neosartorya fischeri NRRL 181 : NFIA_107910 and Aspergillus wentii : Aspwe1_0102577
	AN3876	1.86	1.02	-		Yes			Has domain(s) with predicted role in transmembrane transport and membrane localization
	AN3901	-	-	1.33		Yes			Putative lactic acid dehydrogenase with a predicted role in energy metabolism
	AN3902	1.39	1.94	2.47		Yes			Has domain(s) with predicted UDP-N-acetylmuramate dehydrogenase activity, flavin adenine dinucleotide binding, oxidoreductase activity, oxidoreductase activity, acting on CH-OH group of donors activity
	AN3910	-2	-1.29	-1.59		Yes			Sister chromatid separation protein, putative
	AN5282	4.13	-	2.35		Yes	Yes	cbhC	Protein with cellulose 1,4-beta-cellobiosidase activity, involved in degradation of glucans
	AN3930	1.27	-	-		Yes			Ortholog of A. fumigatus Af293 : Afu6g08330, A. niger CBS 513.88 : An11g01740, A. oryzae RIB40 : AO090003000085, Aspergillus wentii : Aspwe1_0045965 and Aspergillus sydowii : Aspsy1_0918419
	AN3933	-3.01	1.15	1.45		Yes			Ortholog(s) have role in regulation of circadian rhythm
	AN3934	-	1.75	1.63		Yes			Has domain(s) with predicted GTP binding, GTPase activity, role in intracellular protein transport, protein transport, signal transduction, small GTPase mediated signal transduction and intracellular, membrane localization
	AN4001	-1.65	-	-		Yes			Has domain(s) with predicted DNA binding, zinc ion binding activity, role in transcription, DNA-templated and nucleus localization
	AN4026	-	-	1.22		Yes			Ortholog of A. fumigatus Af293 : Afu1g03650, A. niger CBS 513.88 : An18g04060, A. oryzae RIB40 : AO090003000980, Aspergillus wentii : Aspwe1_0169329 and Aspergillus sydowii : Aspsy1_0149715
	AN5283	3.01	3.43	4.31		Yes	Yes		Ortholog of A. nidulans FGSC A4 : AN2708, AN1572, AN7419, A. fumigatus Af293 : Afu6g14000, Afu8g05970, A. niger CBS 513.88 : An07g02380, An08g07270 and A. oryzae RIB40 : AO090026000716, AO090005000543
	AN4050	1.04	1.08	1.08		Yes			Putative salicylaldehyde dehydrogenase with a predicted role in naphthalene degradation
	AN4064	-1.25	1.15	1.78		Yes			Putative ADP/ATP carrier protein with a predicted role in energy metabolism
	AN4065	-1.06	-	1.34		Yes			Ortholog(s) have mitotic spindle pole body, nucleus localization
	AN5318	1.03	1.84	-		Yes	Yes		Putative non-ribosomal peptide synthetase
	AN5323	-2.45	-4.8	-4.79		Yes	Yes		Has domain(s) with predicted substrate-specific transmembrane transporter activity, transmembrane transporter activity, role in transmembrane transport and integral component of membrane, membrane localization
	AN5357	-4.81	-1.2	-2.38		Yes	Yes		Predicted glycosylphosphatidylinositol (GPI)-anchored protein
	AN4087	-2.1	-	-		Yes			Putative 40S ribosomal protein subunit
	AN4088	-	5.53	5.07		Yes			Ortholog of A. fumigatus Af293 : Afu1g05680, A. oryzae RIB40 : AO090009000366, Neosartorya fischeri NRRL 181 : NFIA_019060, Aspergillus wentii : Aspwe1_0169283 and Aspergillus versicolor : Aspve1_0085484
	AN4112	-	-1.29	-1.17		Yes			Ortholog of A. fumigatus Af293 : Afu1g05840, A. niger CBS 513.88 : An18g03610, A. oryzae RIB40 : AO090009000350, Aspergillus wentii : Aspwe1_0038192 and Aspergillus sydowii : Aspsy1_0089097
	AN4122	-	1.68	2.73		Yes			Ortholog of A. nidulans FGSC A4 : AN2881, AN10123, AN0867, A. fumigatus Af293 : Afu1g13860, Afu1g15180, Afu3g11650 and A. niger CBS 513.88 : An08g07010, An02g07440, An01g13480
	AN4123	1.16	-3.48	-2.27		Yes			Has domain(s) with predicted RNA polymerase II transcription factor activity, sequence-specific DNA binding, zinc ion binding activity, role in regulation of transcription, DNA-templated and nucleus localization
	AN4126	-4.21	-2.28	-1.21		Yes			Putative dehydrogenase with a predicted role in metabolism or penicillin biosynthesis
	AN4136	-	3.51	3.84		Yes			Ortholog of A. fumigatus Af293 : Afu4g13050, A. oryzae RIB40 : AO090009000282, Neosartorya fischeri NRRL 181 : NFIA_103300 and Aspergillus versicolor : Aspve1_0045090
	AN4147	-1.4	2.16	2.8		Yes			protein of unknown function
	AN4153	-	-1.22	-2.34	Yes	Yes			Has domain(s) with predicted catalytic activity, pyridoxal phosphate binding activity and role in biosynthetic process
	AN4154	-	-	-1.08	Yes	Yes			Has domain(s) with predicted 1-alkyl-2-acetylglycerophosphocholine esterase activity and role in lipid catabolic process
	AN4160	1.22	-	-	Yes	Yes			Has domain(s) with predicted RNA polymerase II transcription cofactor activity, role in regulation of transcription from RNA polymerase II promoter and mediator complex localization
	AN4188	-	-1.39	-		Yes			Ortholog(s) have cytosol, nucleus localization
	AN4191	1.81	2.49	2.62		Yes			Ortholog of A. fumigatus Af293 : Afu1g05780, A. niger CBS 513.88 : An18g03720, Neosartorya fischeri NRRL 181 : NFIA_018940, Aspergillus wentii : Aspwe1_0170107 and Aspergillus versicolor : Aspve1_0031814
	AN4192	3.09	-	-		Yes			Ortholog(s) have cytosol localization
	AN5359	-4.84	-4.05	-3.84		Yes	Yes		Has domain(s) with predicted trichodiene synthase activity and role in sesquiterpenoid biosynthetic process
	AN4213	1.6	-	1.38		Yes			protein of unknown function
	AN5368	-2.95	1.14	1.06			Yes		Has domain(s) with predicted oxidoreductase activity and role in metabolic process
	AN5369	1.58	-1.63	-1.3			Yes		Has domain(s) with predicted role in transmembrane transport and integral component of membrane localization
	AN4243	1.62	-	-1.1		Yes			Has domain(s) with predicted 3-beta-hydroxy-delta5-steroid dehydrogenase activity and role in oxidation-reduction process, steroid biosynthetic process
	AN4247	-	-1.02	-		Yes			Has domain(s) with predicted RNA polymerase II transcription factor activity, sequence-specific DNA binding, zinc ion binding activity, role in regulation of transcription, DNA-templated and nucleus localization
	AN4248	1.17	-	-		Yes			Ortholog of A. nidulans FGSC A4 : AN4636, A. fumigatus Af293 : Afu1g06500, Afu2g02480, A. niger CBS 513.88 : An18g05540 and A. oryzae RIB40 : AO090001000452, AO090026000570
	AN4252	2.81	2.62	2.36		Yes			Ortholog of A. nidulans FGSC A4 : AN10165, A. fumigatus Af293 : Afu1g06580/hel10, Afu1g11910, A. niger CBS 513.88 : An18g05640, An08g04120 and A. oryzae RIB40 : AO090001000456, AO090001000373
	AN5371	-10.52	-8.29	-8.19		Yes	Yes		Ortholog of A. nidulans FGSC A4 : AN6727, AN0386, A. fumigatus Af293 : Afu1g01610, Afu4g01060, Afu6g03180, Afu7g05880 and A. niger CBS 513.88 : An04g08650, An07g02000
	AN4277	-	-3.47	-4.48		Yes			Ortholog(s) have glucose transmembrane transporter activity, role in cellular response to drug and plasma membrane localization
	AN4287	-1.03	-	-	Yes	Yes			Ortholog(s) have phosphoenolpyruvate transmembrane transporter activity, role in phosphoenolpyruvate transmembrane import into Golgi lumen and Golgi apparatus localization
	AN4288	-1.74	-	-	Yes	Yes			Protein expressed at decreased levels in a hapX mutant versus wild-type
	AN4291	-	1.42	1.22		Yes			Predicted mariner transposon-related ORF
	AN4292	-	-	-1.46		Yes			Possible pseudogene
	AN4295	3.89	1.96	1.73		Yes			Ortholog(s) have role in cardiolipin metabolic process, cell-abiotic substrate adhesion, cristae formation, negative regulation of phosphatidylcholine biosynthetic process, phosphatidylethanolamine metabolic process
	AN4311	1.26	2.38	2.7		Yes			Ortholog of A. fumigatus Af293 : Afu4g06030, A. niger CBS 513.88 : An04g00250, A. oryzae RIB40 : AO090023000993, Aspergillus wentii : Aspwe1_0167289 and Aspergillus sydowii : Aspsy1_0051121
	AN4312	1.96	3.3	4.44		Yes			Ortholog of A. fumigatus Af293 : Afu4g06040, A. niger CBS 513.88 : An04g00270, A. oryzae RIB40 : AO090023000991, Aspergillus wentii : Aspwe1_0101375 and Aspergillus sydowii : Aspsy1_0036593
	AN4314	-	1.1	2.14		Yes			Ortholog of A. fumigatus Af293 : Afu4g06060, A. niger CBS 513.88 : An04g00300, A. oryzae RIB40 : AO090023000990, Aspergillus wentii : Aspwe1_0034783 and Aspergillus sydowii : Aspsy1_0073108
	AN4324	1.94	1.9	-		Yes			Has domain(s) with predicted sequence-specific DNA binding, transcription factor activity, sequence-specific DNA binding activity and role in regulation of transcription, DNA-templated
	AN4325	1.44	1.39	-		Yes			protein of unknown function
	AN4352	-2.77	-2.88	-2.08		Yes			Ortholog(s) have mitochondrion, plasma membrane localization
	AN4353	-	-	-1.36		Yes			Ortholog(s) have glyoxysome localization
	AN5372	-3.01	4.2	4.93		Yes	Yes		Transcript induced in response to calcium dichloride in a CrzA-dependent manner
	AN4368	1.12	-	-		Yes			protein of unknown function
	AN4375	4.35	3.43	4.27		Yes			Ortholog of A. nidulans FGSC A4 : AN2913, A. fumigatus Af293 : Afu3g07740, Afu4g06610, A. niger CBS 513.88 : An04g00930 and A. oryzae RIB40 : AO090023000927, AO090020000420
	AN4379	-	4.75	5.2		Yes			Ortholog of A. fumigatus Af293 : Afu4g06670/aspf7, A. oryzae RIB40 : AO090023000918, Neosartorya fischeri NRRL 181 : NFIA_109540 and Aspergillus wentii : Aspwe1_0023301
	AN4418	1.92	1.95	2.34		Yes			Transcript induced in response to calcium dichloride in a CrzA-dependent manner
	AN4423	-	-	-1.54		Yes			Has domain(s) with predicted nucleic acid binding activity
	AN4448	1.54	-	-		Yes			protein of unknown function
	AN5449	-2.76	-1.78	-2.38		Yes	Yes		Has domain(s) with predicted catalytic activity, sulfuric ester hydrolase activity and role in metabolic process
	AN5461	-3.96	2.4	4.58		Yes	Yes		Ortholog of A. fumigatus Af293 : Afu5g00130, A. niger CBS 513.88 : An01g00570, Aspergillus wentii : Aspwe1_0022994, Aspergillus versicolor : Aspve1_0039792 and Aspergillus clavatus NRRL 1 : ACLA_024300
	AN5462	4.74	-	-		Yes	Yes		protein of unknown function
	AN5488	-1.53	-	-		Yes	Yes		protein of unknown function
	AN5492	-	1.6	1.1	Yes	Yes	Yes		Has domain(s) with predicted deaminase activity and role in purine ribonucleoside monophosphate biosynthetic process
	AN4511	-1.5	-	-		Yes			Ortholog of A. fumigatus Af293 : Afu2g03160, A. niger CBS 513.88 : An07g07590, A. oryzae RIB40 : AO090120000270, Aspergillus wentii : Aspwe1_0111310 and Aspergillus sydowii : Aspsy1_0163279
	AN4535	1.7	1.06	-		Yes			Putative F-box protein
	AN4537	-	-1.61	-1.34		Yes			Has domain(s) with predicted intracellular localization
	AN4541	1.6	-	-		Yes			Ortholog of A. fumigatus Af293 : Afu1g17750, A. niger CBS 513.88 : An07g07090, A. oryzae RIB40 : AO090026000620, Aspergillus wentii : Aspwe1_0049093 and Aspergillus sydowii : Aspsy1_0032953
	AN4542	3.34	1.57	2.05		Yes			Ortholog of A. fumigatus Af293 : Afu2g02730, A. niger CBS 513.88 : An07g07060, A. oryzae RIB40 : AO090026000848, Aspergillus wentii : Aspwe1_0168873 and Aspergillus sydowii : Aspsy1_0091100
	AN5493	-	3.29	2.67	Yes	Yes	Yes	cntA	Putative nucleoside transporter
	AN4600	-1.38	-	1.35		Yes			Ortholog of A. fumigatus Af293 : Afu2g02210, A. niger CBS 513.88 : An07g06630, Aspergillus wentii : Aspwe1_0104597, Aspergillus sydowii : Aspsy1_0180963 and Aspergillus terreus NIH2624 : ATET_05692
	AN4601	2.68	-	-		Yes			Ortholog(s) have sterol 3-beta-glucosyltransferase activity, role in ascospore-type prospore membrane assembly, sterol metabolic process and cytoplasm localization
	AN5523	-1.62	-1.65	-2.37	Yes	Yes	Yes	tpsA	Putative alpha,alpha-trehalose-phosphate synthase (UDP-forming) with a role in trehalose biosynthesis
	AN5563	-2.65	-1.5	-2.42		Yes	Yes	gldB	Putative dehydrogenase with a predicted role in carbohydrate metabolism
	AN5564	-2.64	-1.96	-		Yes	Yes		Putative phosphatidyl synthase
	AN4674	5.45	4.61	5.19		Yes			Ortholog(s) have role in asexual sporulation resulting in formation of a cellular spore, cellular response to drug and cell septum, cell surface localization
	AN4675	5.87	4.83	5.28		Yes			protein of unknown function
	AN4676	3.36	-	-		Yes			Ortholog of A. fumigatus Af293 : Afu5g09010, A. niger CBS 513.88 : An07g04120, A. oryzae RIB40 : AO090020000473, Aspergillus sydowii : Aspsy1_0059438 and Aspergillus terreus NIH2624 : ATET_06565
	AN4696	-	-1.89	-1.41		Yes			Ortholog of A. fumigatus Af293 : Afu5g08820, A. niger CBS 513.88 : An07g04590, A. oryzae RIB40 : AO090020000448, Aspergillus wentii : Aspwe1_0023715 and Aspergillus sydowii : Aspsy1_0033180
	AN5565	1.8	-	1.25		Yes	Yes		Ortholog(s) have lipase activity
	AN5574	-1.19	-1.04	-		Yes	Yes		Ortholog(s) have role in GINS complex assembly, double-strand break repair via break-induced replication, mitotic DNA replication initiation, mitotic DNA replication preinitiation complex assembly
	AN4744	1.74	1.27	1.77		Yes			Has domain(s) with predicted DNA binding, RNA polymerase II transcription factor activity, sequence-specific DNA binding, zinc ion binding activity and role in regulation of transcription, DNA-templated, transcription, DNA-templated
	AN4745	2.26	2.34	2.87		Yes			Predicted Rho GTPase activating protein
	AN4773	1.29	-1.12	-2.76		Yes			Has domain(s) with predicted DNA binding, zinc ion binding activity, role in transcription, DNA-templated and nucleus localization
	AN4778	3.22	-	-		Yes			Putative phosphotransferase with a predicted role in phospholipid metabolism
	AN4779	-	-1.95	-3.36		Yes			Ortholog of A. fumigatus Af293 : Afu3g06660, A. niger CBS 513.88 : An11g09650, A. oryzae RIB40 : AO090020000332, Aspergillus wentii : Aspwe1_0173599 and Aspergillus sydowii : Aspsy1_0087834
	AN5575	2.87	-	-		Yes	Yes		Ortholog of A. fumigatus Af293 : Afu4g11602, A. oryzae RIB40 : AO090003001575, Aspergillus wentii : Aspwe1_0220437, Aspergillus sydowii : Aspsy1_0870778 and Aspergillus terreus NIH2624 : ATET_03918
	AN4845	4.57	2.71	3.86		Yes			protein of unknown function
	AN4855	5.26	-	-		Yes			Ortholog of A. fumigatus Af293 : Afu3g07550, A. niger CBS 513.88 : An02g13140, A. oryzae RIB40 : AO090020000137, Aspergillus wentii : Aspwe1_0029251 and Aspergillus sydowii : Aspsy1_0087744
	AN4870	-	-	1.35		Yes			Ortholog of A. fumigatus Af293 : Afu3g11290, A. niger CBS 513.88 : An02g07030, Aspergillus wentii : Aspwe1_0169120, Aspergillus sydowii : Aspsy1_0087725 and Aspergillus terreus NIH2624 : ATET_04661
	AN5583	1.87	3.19	2.77		Yes	Yes	aslA	Putative C2H2 zinc finger transcription factor, involved in vacuolar sequestration of potassium and vacuolar biogenesis
	AN4878	1.36	-	-		Yes			Putative transcription factor of unknown function
	AN4879	3.84	4.13	-		Yes			protein of unknown function
	AN5626	-	-2.28	-3.39		Yes	Yes	facA	Acetyl-CoA synthase, required for utilization of acetate as a carbon source
	AN5634	-	-3.23	-2.89	Yes	Yes	Yes	acuD	Isocitrate lyase, required for utilization of acetate and fatty acids as carbon sources
	AN5659	6.39	4.59	3.67		Yes	Yes		Has domain(s) with predicted nucleic acid binding, zinc ion binding activity
	AN5663	-1.29	-	-		Yes	Yes		Ortholog of A. fumigatus Af293 : Afu4g13710, A. niger CBS 513.88 : An01g09510, A. oryzae RIB40 : AO090010000145, AO090009000200 and Aspergillus wentii : Aspwe1_0106727
	AN5664	-	4.22	2.39		Yes	Yes		Ortholog of A. nidulans FGSC A4 : AN6413, AN6419, AN6946, AN5312, AN8328, AN3241, AN10369, AN1930, AN2386, AN1738, AN11159, AN8984, AN8951, AN1540, AN8971, AN9387, AN9266, AN9306, AN1317, AN10886, AN7232, AN7774, AN12202
	AN4908	-3.12	-	-		Yes			Putative eukaryotic translation initiation factor subunit
	AN4909	-	-1.19	-1.13		Yes			protein of unknown function
	AN4937	-	-	1.93		Yes			Ortholog of A. fumigatus Af293 : Afu3g10510, A. niger CBS 513.88 : An16g04450, Aspergillus wentii : Aspwe1_0169043 and Aspergillus sydowii : Aspsy1_0087654
	AN4938	1.71	2.19	2.28		Yes			Ortholog of A. fumigatus Af293 : Afu3g10500, A. niger CBS 513.88 : An16g04440, A. oryzae RIB40 : AO090003000596, Aspergillus wentii : Aspwe1_0049228 and Aspergillus sydowii : Aspsy1_0146146
	AN4940	-1.95	-2.05	-3.54		Yes			Ortholog(s) have role in reciprocal meiotic recombination and endoplasmic reticulum, mitochondrion, nuclear envelope, plasma membrane localization
	AN4941	-	-2.42	-2.27		Yes			Ortholog of A. fumigatus Af293 : Afu3g10470, A. niger CBS 513.88 : An16g04410, A. oryzae RIB40 : AO090003000593, Aspergillus wentii : Aspwe1_0169039 and Aspergillus sydowii : Aspsy1_0788739
	AN4944	1.63	-	-		Yes			Ortholog of A. fumigatus Af293 : Afu3g10440, Aspergillus flavus NRRL 3357 : AFL2T_02410, Aspergillus wentii : Aspwe1_0025030 and Aspergillus versicolor : Aspve1_0884593
	AN4945	1.2	-	-		Yes			Ortholog of A. fumigatus Af293 : Afu3g10420, A. niger CBS 513.88 : An16g04350, A. oryzae RIB40 : AO090003000591, Aspergillus wentii : Aspwe1_0049222 and Aspergillus sydowii : Aspsy1_0029595
	AN4984	-1.23	1.33	1.21		Yes			Putative cyclin-dependent protein kinase
	AN5686	1.42	-	-		Yes	Yes	tpmA	Tropomysin, an actin filament-stabilizing protein
	AN5687	1.41	1.79	-		Yes	Yes		Ortholog of A. fumigatus Af293 : Afu7g04200, A. niger CBS 513.88 : An13g00750, A. oryzae RIB40 : AO090005001653, Aspergillus wentii : Aspwe1_0038498 and Aspergillus sydowii : Aspsy1_0030277
	AN5709	-6.86	-1.67	-3.72	Yes	Yes	Yes		Ortholog of A. fumigatus Af293 : Afu1g06670, A. niger CBS 513.88 : An18g05730, A. oryzae RIB40 : AO090001000467, Aspergillus wentii : Aspwe1_0038290 and Aspergillus sydowii : Aspsy1_0056984
	AN4999	5.53	2.93	2.77	Yes	Yes			protein of unknown function
	AN5714	3.25	-	-			Yes		Ortholog of A. fumigatus Af293 : Afu1g06762, A. niger CBS 513.88 : An18g05800, A. oryzae RIB40 : AO090001000477, Aspergillus wentii : Aspwe1_0109415 and Aspergillus sydowii : Aspsy1_0150388
	AN5014	-3.48	-	-	Yes				Ortholog(s) have cytosol, nucleolus localization
	AN5016	-	-1.5	-2.91	Yes	Yes			Ortholog of Aspergillus sydowii : Aspsy1_0147753
	AN5017	-	1.18	-	Yes	Yes			Has domain(s) with predicted oxidoreductase activity and role in metabolic process
	AN5018	-	-	1.74	Yes	Yes			protein of unknown function
	AN5715	-1.82	-	-		Yes	Yes		Putative 40s ribosomal protein S26
	AN5716	5.91	4.5	4.67		Yes	Yes		Putative inosine-5'-monophosphate dehydrogenase with a predicted role in purine metabolism
	AN5728	-1.71	-	-		Yes	Yes	stk22	Putative protein kinase
	AN5749	-	-1.42	-1.98	Yes	Yes	Yes		Has domain(s) with predicted hydrolase activity and role in metabolic process
	AN5056	2.64	-	-		Yes			Homologous to ccg-1 from N. crassa
	AN5750	-	2.4	3		Yes	Yes		Ortholog of A. fumigatus Af293 : Afu6g06810, A. niger CBS 513.88 : An18g06190, A. oryzae RIB40 : AO090003000059, Aspergillus wentii : Aspwe1_0170240 and Aspergillus sydowii : Aspsy1_0857167
	AN5756	2.9	3.48	3.14	Yes	Yes	Yes		protein of unknown function
	AN5074	-	2.29	3.42		Yes			protein of unknown function
	AN5763	-	-	-1.02		Yes	Yes		Has domain(s) with predicted role in transmembrane transport and integral component of membrane localization
	AN5764	-1.33	-2.43	-2.68		Yes	Yes		Transcript induced by light in in developmentally competent mycelia
	AN5818	2.39	-	-		Yes	Yes		Has domain(s) with predicted role in (1->6)-beta-D-glucan biosynthetic process, cell wall biogenesis and extracellular region localization
	AN5083	-1.13	-2.81	-3.06		Yes			Has domain(s) with predicted hydrogen ion transmembrane transporter activity and role in ATP hydrolysis coupled proton transport
	AN5087	2.04	-2.56	-3.38		Yes			Ortholog of Aspergillus tubingensis : Asptu1_0123225, Aspergillus brasiliensis : Aspbr1_0049601 and Aspergillus fumigatus A1163 : AFUB_080030
	AN5820	4.06	2.67	2.71		Yes	Yes	mecA	Cystathionine beta-synthase, an enzyme involved in methionine, S-adenosylmethionine, and cysteine biosynthesis
	AN5843	2.44	-	1.23		Yes	Yes	pdkA	Putative pyruvate, water dikinase
	AN5092	5.92	-	-1.08		Yes			Putative RecQ protein
	AN5099	4.5	1.94	1.96	Yes	Yes			Ortholog(s) have role in chromatin remodeling and Clr6 histone deacetylase complex I'', Rpd3L-Expanded complex, Rpd3S complex localization
	AN5104	3.03	-	-	Yes	Yes			Has domain(s) with predicted substrate-specific transmembrane transporter activity, transmembrane transporter activity, transporter activity, role in transmembrane transport and integral component of membrane, membrane localization
	AN5128	1.48	-	-	Yes	Yes			Ortholog of A. fumigatus Af293 : Afu1g07430, A. niger CBS 513.88 : An07g09970, A. oryzae RIB40 : AO090012000994, Neosartorya fischeri NRRL 181 : NFIA_017320 and Aspergillus wentii : Aspwe1_0069020
	AN5130	2.2	-	-	Yes	Yes			Ortholog(s) have coproporphyrinogen oxidase activity, role in cellular response to hypoxia, heme biosynthetic process and cell surface, cytosol, mitochondrion, nucleus, yeast-form cell wall localization
	AN5133	-	-1.53	-1.39		Yes			Has domain(s) with predicted role in anaphase-promoting complex-dependent proteasomal ubiquitin-dependent protein catabolic process, regulation of mitotic metaphase/anaphase transition and anaphase-promoting complex localization
	AN5145	3.41	-	1.17		Yes			Ortholog of A. fumigatus Af293 : Afu1g07210, A. oryzae RIB40 : AO090012000975, Aspergillus wentii : Aspwe1_0520822, Aspergillus sydowii : Aspsy1_0091604 and Aspergillus terreus NIH2624 : ATET_10152
	AN5844	3.9	1.8	4.39		Yes	Yes	cffA	Ortholog of N. crassa conF, light-induced transcript expressed during conidiation in N. crassa
	AN5167	1.07	3.22	2.91		Yes			Has domain(s) with predicted phospholipid binding, zinc ion binding activity
	AN5845	-	1.38	-		Yes	Yes		Has domain(s) with predicted zinc ion binding activity
	AN5193	1.66	-	-		Yes			Ortholog(s) have role in cellular response to drug
	AN5194	-	-1.02	-		Yes			Ortholog(s) have endoplasmic reticulum, fungal-type vacuole membrane localization
	AN5850	6.17	3.7	2.53		Yes	Yes		Has domain(s) with predicted oxidoreductase activity and role in metabolic process
	AN5213	4.32	2.03	2.23		Yes			Ortholog(s) have Golgi apparatus, cell cortex of cell tip, cell division site localization
	AN5855	3.6	3.72	3.66		Yes	Yes		Has domain(s) with predicted ATP adenylyltransferase activity
	AN5274	-3.06	-3.02	-4.28		Yes			Ortholog(s) have sequence-specific DNA binding activity
	AN5859	5.32	3.15	4.61		Yes	Yes		Has domain(s) with predicted DNA binding, RNA polymerase II transcription factor activity, sequence-specific DNA binding, zinc ion binding activity and role in regulation of transcription, DNA-templated, transcription, DNA-templated
	AN5870	-1.05	-1.35	-2.21		Yes	Yes		Has domain(s) with predicted RNA polymerase II transcription factor activity, sequence-specific DNA binding, zinc ion binding activity, role in regulation of transcription, DNA-templated and nucleus localization
	AN5873	-1.44	-1.17	-1.34		Yes	Yes	gcpB	Gamma-tubulin complex protein 2
	AN5341	-	-	-1.22		Yes			Ortholog(s) have 1-phosphatidylinositol 4-kinase activator activity, calcium ion binding activity
	AN5350	2.43	1.06	1.54	Yes	Yes			Has domain(s) with predicted role in response to stress and integral component of membrane localization
	AN5354	-1.06	-2.35	-3.82		Yes			Has domain(s) with predicted oxidoreductase activity, transferase activity, transferring acyl groups other than amino-acyl groups activity and role in oxidation-reduction process
	AN5355	-9.37	-6.65	-7.03		Yes			Has domain(s) with predicted oxidoreductase activity, transferase activity, transferring acyl groups other than amino-acyl groups, zinc ion binding activity and role in oxidation-reduction process
	AN5893	4.08	2.96	2.02	Yes	Yes	Yes	flbA	RGS (regulator of G-protein signaling) family member
	AN5935	-4.02	-	-		Yes	Yes		Has domain(s) with predicted transmembrane transporter activity, role in transmembrane transport and integral component of membrane localization
	AN5947	-1.76	-3.37	-3.41		Yes	Yes		Ortholog of A. niger CBS 513.88 : An11g05770, Neosartorya fischeri NRRL 181 : NFIA_007650, Aspergillus versicolor : Aspve1_0047552 and Aspergillus zonatus : Aspzo1_0020862
	AN5966	-2.11	-	-		Yes	Yes	rfeC	Putative zinc-finger DNA binding protein
	AN5988	3.58	4.65	5.39		Yes	Yes		Ortholog of A. fumigatus Af293 : Afu2g10190, A. niger CBS 513.88 : An16g04790, A. oryzae RIB40 : AO090011000617, Aspergillus wentii : Aspwe1_0045131 and Aspergillus sydowii : Aspsy1_0150906
	AN6124	1.77	-	-		Yes	Yes		Has domain(s) with predicted catalytic activity and role in metabolic process
	AN5387	-2.57	-	-	Yes				Ortholog of A. fumigatus Af293 : Afu6g00360, A. niger CBS 513.88 : An13g01480, An02g11060, An18g00050 and A. oryzae RIB40 : AO090023000455, AO090003001393, AO090001000640
	AN6125	3.46	1.66	1.26		Yes	Yes	nudE	Protein with homology to Neurospora crassa RO11
	AN5450	-	-	-1.17	Yes	Yes			Ortholog(s) have role in cellular response to drug
	AN5452	-1.22	-	1.26		Yes			Putative splicing factor 3b, subunit 3
	AN6163	3.46	1.74	1.49		Yes	Yes		protein of unknown function
	AN6164	-	1.21	1.19		Yes	Yes		Has domain(s) with predicted ubiquitinyl hydrolase activity and role in protein deubiquitination, ubiquitin-dependent protein catabolic process
	AN5484	2.21	2.59	1.65		Yes			Has domain(s) with predicted sterol binding activity
	AN6167	1.04	2.59	2.44		Yes	Yes		Has domain(s) with predicted FMN binding, catalytic activity, oxidoreductase activity and role in oxidation-reduction process
	AN5489	2.21	2.2	1.69		Yes			Ortholog of A. fumigatus Af293 : Afu6g13220, A. niger CBS 513.88 : An08g10180, A. oryzae RIB40 : AO090003000447, Aspergillus wentii : Aspwe1_0166336 and Aspergillus sydowii : Aspsy1_0886379
	AN6192	2.36	4.85	4.45		Yes	Yes	ffkG	Has domain(s) with predicted ATP binding, protein kinase activity, protein tyrosine kinase activity and role in protein phosphorylation
	AN5500	-1.85	-2.36	-2.15		Yes			protein of unknown function
	AN5501	2.48	2.59	3.6		Yes			Ortholog(s) have lipase activity
	AN5526	-2.11	-	-		Yes			Ortholog(s) have nucleolus localization
	AN6208	-	1.23	1.14		Yes	Yes		Ortholog of A. fumigatus Af293 : Afu2g11920, A. niger CBS 513.88 : An02g04010, A. oryzae RIB40 : AO090026000451, Aspergillus wentii : Aspwe1_0658676 and Aspergillus sydowii : Aspsy1_0202684
	AN6243	2.24	3.29	2.9			Yes	imeB	Putative serine/threonine protein kinase involved in light-mediated regulation of sexual development
	AN5567	5.02	1.51	2.23	Yes	Yes			Ortholog of A. fumigatus Af293 : Afu1g01530, A. oryzae RIB40 : AO090011000484, Neosartorya fischeri NRRL 181 : NFIA_023130, Aspergillus versicolor : Aspve1_0084207 and Aspergillus zonatus : Aspzo1_0155350
	AN5568	2.15	1.02	1.64		Yes			Putative F-box protein
	AN5573	-	1.26	1.95		Yes			Ortholog of A. fumigatus Af293 : Afu4g11630, A. niger CBS 513.88 : An04g04730, A. oryzae RIB40 : AO090003001056, Aspergillus wentii : Aspwe1_0166629 and Aspergillus sydowii : Aspsy1_0088453
	AN6277	-2.81	1.45	1.43		Yes	Yes		Has domain(s) with predicted role in transmembrane transport and integral component of membrane localization
	AN6337	1.1	-	-			Yes		Ortholog(s) have intracellular localization
	AN5576	-2.24	-1.44	-1.27		Yes			Ortholog of A. fumigatus Af293 : Afu4g11590, A. niger CBS 513.88 : An04g04860, A. oryzae RIB40 : AO090003001061, Aspergillus wentii : Aspwe1_0166635 and Aspergillus sydowii : Aspsy1_0149581
	AN5578	-1.12	-	-		Yes			Ortholog(s) have mitotic spindle pole body, nucleus localization
	AN5579	-	-	-2.41		Yes			Ortholog(s) have role in ascospore-type prospore membrane assembly, late endosome to vacuole transport, protein retention in Golgi apparatus, protein targeting to vacuole
	AN5580	-2.42	-	-1.33		Yes			Ortholog of A. fumigatus Af293 : Afu4g11550, A. niger CBS 513.88 : An04g04940, Aspergillus wentii : Aspwe1_0022740, Aspergillus sydowii : Aspsy1_0057110 and Aspergillus terreus NIH2624 : ATET_03924
	AN5582	1.65	-	-		Yes			protein of unknown function
	AN5584	1.03	-	2.48		Yes			protein of unknown function
	AN5585	-	1.07	1.34		Yes			Putative C-3 sterol keto reductase with a predicted role in sterol metabolism
	AN5605	-	1.07	1.02		Yes			Possible pseudogene
	AN5625	1.29	-	-		Yes			Ortholog of A. fumigatus Af293 : Afu4g11100, A. niger CBS 513.88 : An04g05590, A. oryzae RIB40 : AO090003001110, Aspergillus wentii : Aspwe1_0034056 and Aspergillus sydowii : Aspsy1_0043832
	AN6352	2.27	2.58	2.96		Yes	Yes	abnB	Protein with arabinan endo-1,5-alpha-L-arabinosidase activity, involved in degradation of pectin
	AN6403	-11.38	-2.62	-4.6	Yes	Yes	Yes		Ortholog of Aspergillus clavatus NRRL 1 : ACLA_055850 and Aspergillus aculeatus ATCC16872 : Aacu16872_061969
	AN6413	-	2.11	-		Yes	Yes		Ortholog of A. nidulans FGSC A4 : AN6419, AN6946, AN5312, AN5664, AN8328, AN3241, AN10369, AN1930, AN2386, AN1738, AN11159, AN8984, AN8951, AN1540, AN8971, AN9387, AN9266, AN9306, AN1317, AN10886, AN7232, AN7774, AN12202
	AN5671	-	-1.26	-1.11		Yes			Has domain(s) with predicted phospholipid binding activity
	AN5681	1.47	-	-	Yes				Ortholog(s) have ubiquitin-protein transferase activity, role in protein import into peroxisome matrix, protein polyubiquitination and peroxisomal importomer complex, peroxisomal membrane localization
	AN5682	-1.87	-	-	Yes				Ortholog(s) have role in protein glycosylation, protein retention in ER lumen and fungal-type vacuole membrane localization
	AN6436	-2.8	-1.34	-		Yes	Yes		Putative transmembrane transporter
	AN6437	-2.93	-2.24	-		Yes	Yes		protein of unknown function
	AN6441	-	-1.22	-3.02		Yes	Yes		protein of unknown function
	AN6472	8.17	5.33	6.04		Yes	Yes	dfgF	Putative endo-mannanase GH76 family protein
	AN6509	1.03	-	-	Yes	Yes	Yes		protein of unknown function
	AN5747	-	-1.21	-1.25		Yes			Ortholog(s) have protein domain specific binding activity
	AN6510	-2	-	1.01	Yes	Yes	Yes		Translocase of outer mitochondrial membrane complex
	AN6529	2.15	3.44	2.85		Yes	Yes		Ortholog of A. fumigatus Af293 : Afu6g04880, A. niger CBS 513.88 : An15g00440, A. oryzae RIB40 : AO090701000051, Aspergillus wentii : Aspwe1_0326252 and Aspergillus sydowii : Aspsy1_0164130
	AN5753	-1.42	-	-		Yes			Ortholog of A. fumigatus Af293 : Afu6g06840, A. niger CBS 513.88 : An18g06130, A. oryzae RIB40 : AO090020000272, Aspergillus wentii : Aspwe1_0050172 and Aspergillus sydowii : Aspsy1_0043673
	AN6685	2.91	3.07	2.7		Yes	Yes		Ortholog(s) have role in actin cytoskeleton organization, cellular bud site selection, hyphal growth, positive regulation of establishment of bipolar cell polarity regulating cell shape, protein localization to growing cell tip
	AN6730	-1.07	-	-		Yes	Yes	uapC	Low-to-moderate capacity, broad specificity purine permease
	AN6748	2.42	-	-		Yes	Yes	plyG	Putative pectate lyase with a predicted role in pectin degradation
	AN5771	-	1.36	1.2		Yes			protein of unknown function
	AN5775	1.9	2.2	3.2		Yes			Predicted sequence-specific DNA binding transcription factor
	AN5776	1.24	1.88	-		Yes			Ortholog(s) have role in hypotonic response, intracellular transport, syncytium formation by plasma membrane fusion and cell septum, cytoplasmic stress granule localization
	AN5796	1.06	-	-		Yes			Ortholog of A. fumigatus Af293 : Afu6g06328, Aspergillus wentii : Aspwe1_0107312, Aspergillus sydowii : Aspsy1_0056900 and Aspergillus terreus NIH2624 : ATET_07402
	AN5811	1.49	1.5	1.51		Yes			Ortholog of A. fumigatus Af293 : Afu2g07510, A. niger CBS 513.88 : An05g00060, A. oryzae RIB40 : AO090011000941, Neosartorya fischeri NRRL 181 : NFIA_083250 and Aspergillus wentii : Aspwe1_0043750
	AN5812	1.08	-	-		Yes			Ortholog(s) have aminopeptidase activity, epoxide hydrolase activity, role in cellular lipid metabolic process, protein catabolic process and cytosol, nucleus localization
	AN6775	-	-	-1.13		Yes	Yes	aatB	Penicillin biosynthesis protein
	AN6823	2.14	1.98	1.16		Yes	Yes		Ortholog of A. fumigatus Af293 : Afu5g12860, A. niger CBS 513.88 : An14g06360, A. oryzae RIB40 : AO090120000406, Aspergillus wentii : Aspwe1_0039015 and Aspergillus sydowii : Aspsy1_0142898
	AN6859	4.62	4.22	3.84		Yes	Yes		Ortholog of A. fumigatus Af293 : Afu5g13070, A. niger CBS 513.88 : An14g06090, A. oryzae RIB40 : AO090120000432, Aspergillus wentii : Aspwe1_0107789 and Aspergillus sydowii : Aspsy1_0085559
	AN6948	-	2.99	4.18		Yes	Yes	crhE	Putative transglycosidase with a predicted role in glucan processing
	AN7018	-2.62	-	-		Yes	Yes		Ortholog of Neosartorya fischeri NRRL 181 : NFIA_029090, Aspergillus wentii : Aspwe1_0115404, Aspergillus versicolor : Aspve1_0339168 and Aspergillus clavatus NRRL 1 : ACLA_054100
	AN7025	1.17	-	-		Yes	Yes		Ortholog of A. fumigatus Af293 : Afu4g04220, A. oryzae RIB40 : AO090206000072, Aspergillus wentii : Aspwe1_0114911, Aspergillus sydowii : Aspsy1_0060635 and Aspergillus terreus NIH2624 : ATET_10114
	AN5907	-1.58	1.77	-		Yes			Putative ribose-5-phosphate isomerase
	AN5927	-1.44	-	-		Yes			Ortholog of A. fumigatus Af293 : Afu2g10790, A. oryzae RIB40 : AO090011000964, Aspergillus wentii : Aspwe1_0117218, Aspergillus sydowii : Aspsy1_0132184 and Aspergillus terreus NIH2624 : ATET_01498
	AN5928	2.33	1.13	1.06		Yes			protein of unknown function
	AN5929	2.03	1.96	1.79		Yes			Has domain(s) with predicted nucleic acid binding activity
	AN5930	1.91	-	-		Yes			Has domain(s) with predicted hydrolase activity
	AN7030	1.16	-	1.35	Yes	Yes	Yes	bemA	Polarisome component required for conidiation and vacuolar fusion
	AN5937	-	-	-1.63		Yes			Has domain(s) with predicted manganese ion binding, nutrient reservoir activity
	AN5938	-7.08	-3.74	-6.73		Yes			Ortholog(s) have cytosol, nucleus localization
	AN5943	-2.04	-2.64	1.38		Yes			Ortholog of A. nidulans FGSC A4 : AN6924, AN8512, AN8548, AN0857, AN8661, AN4642 and A. fumigatus Af293 : Afu1g15290, Afu3g00850, Afu4g08850, Afu7g00920
	AN5944	2.27	3.46	4.64		Yes			Ortholog of A. niger CBS 513.88 : An11g00100, A. oryzae RIB40 : AO090009000720, Aspergillus wentii : Aspwe1_0173103, Aspergillus versicolor : Aspve1_0147448 and Aspergillus niger ATCC 1015 : 179912-mRNA
	AN7040	-1.31	1.82	2.3		Yes	Yes		Has domain(s) with predicted deaminase activity
	AN5967	-	1.87	-		Yes			protein of unknown function
	AN7052	-	1.06	1.77			Yes		Ortholog(s) have mitochondrion localization
	AN5990	2.52	-	-1.2	Yes				Putative long-chain-fatty-acid-CoA ligase
	AN6004	1.08	-	-		Yes			actin cytoskeleton protein
	AN6048	3.14	2.22	1.02		Yes			Putative aspartate transaminase with a predicted role in amino acid metabolism
	AN6049	-2.4	-	-		Yes			Has domain(s) with predicted zinc ion binding activity
	AN6052	5.41	2.99	3.69		Yes			Ortholog of A. oryzae RIB40 : AO090011000694, Aspergillus flavus NRRL 3357 : AFL2T_05430 and Aspergillus sydowii : Aspsy1_0031385
	AN6053	-	1.99	2.49		Yes			Ortholog(s) have role in cell volume homeostasis, cellular calcium ion homeostasis, regulation of resting membrane potential and cortical endoplasmic reticulum localization
	AN6060	-1.26	-	1.29		Yes			Has domain(s) with predicted DNA binding, RNA binding activity and role in RNA metabolic process
	AN6070	-	-	1.03		Yes			Ortholog(s) have ATP-dependent 3'-5' DNA helicase activity, ATP-dependent four-way junction helicase activity, DNA replication origin binding, chromatin binding and single-stranded DNA binding, more
	AN6071	1.03	-	1.16		Yes			Has domain(s) with predicted membrane localization
	AN6085	-1.57	-	-		Yes			Ortholog(s) have nucleolus localization
	AN6105	-1.19	-2.76	-2.11	Yes	Yes			Has domain(s) with predicted carbon-sulfur lyase activity and role in metabolic process
	AN6117	-	-	-1.09		Yes			protein of unknown function
	AN7053	-8.29	-5.67	-4.16			Yes		Ortholog of Aspergillus versicolor : Aspve1_0054863
	AN6159	-1.63	-	-1.52		Yes			Putative 1-acylglycerol-3-phosphate acyltransferase with a predicted role in glycerolipid metabolism
	AN7101	2.7	2.04	1.83	Yes	Yes	Yes		Ortholog of A. fumigatus Af293 : Afu4g03820, A. niger CBS 513.88 : An14g01070, A. oryzae RIB40 : AO090011000344, Aspergillus wentii : Aspwe1_0115647 and Aspergillus sydowii : Aspsy1_0048914
	AN7102	-6.96	-7.23	-6.48	Yes	Yes	Yes		Ortholog of A. fumigatus Af293 : Afu4g03830, A. niger CBS 513.88 : An14g01068, A. oryzae RIB40 : AO090011000343, Aspergillus wentii : Aspwe1_0030332 and Aspergillus sydowii : Aspsy1_0060599
	AN7165	1.97	2.34	2.12		Yes	Yes		Ortholog of A. fumigatus Af293 : Afu4g03330, A. niger CBS 513.88 : An14g01960, A. oryzae RIB40 : AO090011000165, Aspergillus wentii : Aspwe1_0053298 and Aspergillus sydowii : Aspsy1_0060563
	AN6169	-1.17	-2.03	-1.87		Yes			Ortholog of A. fumigatus Af293 : Afu2g08290, A. niger CBS 513.88 : An05g00900, A. oryzae RIB40 : AO090011000875, Aspergillus wentii : Aspwe1_0674836 and Aspergillus sydowii : Aspsy1_0058068
	AN7166	4.32	3.08	3.11		Yes	Yes		Ortholog of A. nidulans FGSC A4 : AN3215, AN8609, A. fumigatus Af293 : Afu3g14210, Afu4g03360, Afu4g12510 and A. niger CBS 513.88 : An09g04200, An14g01840
	AN6276	-1.3	-	-		Yes			Has domain(s) with predicted 4-alpha-hydroxytetrahydrobiopterin dehydratase activity and role in tetrahydrobiopterin biosynthetic process
	AN7169	1.69	4.05	4.06		Yes	Yes	fhbA	NirA-dependent flavohemoprotein
	AN6280	2.79	-	-		Yes			Ortholog of A. fumigatus Af293 : Afu2g12520, A. niger CBS 513.88 : An02g04750, A. oryzae RIB40 : AO090026000847, Aspergillus wentii : Aspwe1_0044488 and Aspergillus sydowii : Aspsy1_0150855
	AN7170	-	3.83	2.45		Yes	Yes		protein of unknown function
	AN6348	-	1.18	1.14		Yes			Ortholog(s) have mitochondrion targeting sequence binding, protein channel activity, role in protein import into mitochondrial matrix and mitochondrial inner membrane presequence translocase complex, plasma membrane localization
	AN6349	-1.3	-	-		Yes			Ortholog of A. fumigatus Af293 : Afu2g14180, A. niger CBS 513.88 : An02g01370, A. oryzae RIB40 : AO090023000134, Aspergillus wentii : Aspwe1_0697288 and Aspergillus sydowii : Aspsy1_0178307
	AN7228	2.68	-	-		Yes	Yes		Ortholog of A. nidulans FGSC A4 : AN1877, A. fumigatus Af293 : Afu2g17490, A. niger CBS 513.88 : An04g09550, A. oryzae RIB40 : AO090102000061 and Neosartorya fischeri NRRL 181 : NFIA_092910
	AN7232	2.34	-	-			Yes		Ortholog of A. nidulans FGSC A4 : AN6413, AN6419, AN6946, AN5312, AN5664, AN8328, AN3241, AN10369, AN1930, AN2386, AN1738, AN11159, AN8984, AN8951, AN1540, AN8971, AN9387, AN9266, AN9306, AN1317, AN10886, AN7774, AN12202
	AN7233	-1.14	-	-		Yes	Yes		Putative epoxide hydrolase
	AN7247	2.79	-	-		Yes	Yes		protein of unknown function
	AN7395	-8.96	-3.93	-2.68		Yes	Yes		Ortholog of A. nidulans FGSC A4 : AN5639, AN2587, AN9444, A. fumigatus Af293 : Afu5g00840, A. niger CBS 513.88 : An03g01000 and A. oryzae RIB40 : AO090102000018
	AN6487	-3.45	-1.96	-2.84		Yes			Putative aspartyl protease
	AN6500	-2.54	-	-		Yes			Ortholog(s) have cytosol localization
	AN7453	-	-1.77	-		Yes	Yes		Ortholog of A. fumigatus Af293 : Afu2g05990, A. niger CBS 513.88 : An02g14270, Aspergillus wentii : Aspwe1_0032863, Aspergillus sydowii : Aspsy1_0090031 and Aspergillus terreus NIH2624 : ATET_06789
	AN7477	5.2	-	-		Yes	Yes		Ortholog of A. niger CBS 513.88 : An02g14040, Aspergillus versicolor : Aspve1_0044036, Aspergillus carbonarius ITEM 5010 : Acar5010_211768 and Aspergillus brasiliensis : Aspbr1_0191709
	AN6526	-1.87	-1.59	-1.68		Yes			Ortholog(s) have leucine-tRNA ligase activity, mRNA binding activity, role in Group I intron splicing, leucyl-tRNA aminoacylation, mitochondrial translation and mitochondrion localization
	AN7482	-1.31	-1.47	1.23		Yes	Yes		Ortholog of A. fumigatus Af293 : Afu2g05690, A. oryzae RIB40 : AO090001000684, Aspergillus wentii : Aspwe1_0055196, Aspergillus sydowii : Aspsy1_0152978 and Aspergillus terreus NIH2624 : ATET_06759
	AN6537	-1.94	-	-		Yes			Ortholog of A. fumigatus Af293 : Afu6g04705, A. oryzae RIB40 : AO090701000069, Aspergillus wentii : Aspwe1_0168393, Aspergillus sydowii : Aspsy1_0051755 and Aspergillus terreus NIH2624 : ATET_06977
	AN6538	1.33	1.71	2.31		Yes			Has domain(s) with predicted phospholipid binding activity
	AN6543	2.98	-1.82	-		Yes			Ortholog(s) have adenyl-nucleotide exchange factor activity, role in cytoplasm-associated proteasomal ubiquitin-dependent protein catabolic process, cytoplasmic translation and cytosolic ribosome, nucleus localization
	AN6580	-	-	-1.05		Yes			Putative cardiolipin synthase with a predicted role in phospholipid metabolism
	AN6581	-3.64	-	-		Yes			Has domain(s) with predicted ATP binding, ATPase activity, ATPase activity, coupled to transmembrane movement of substances, nucleoside-triphosphatase activity, nucleotide binding activity and role in transport
	AN6596	-1.12	-1.25	-1.01		Yes			Ortholog of A. fumigatus Af293 : Afu6g04060, A. niger CBS 513.88 : An15g01300, A. oryzae RIB40 : AO090701000130, Aspergillus wentii : Aspwe1_0065449 and Aspergillus sydowii : Aspsy1_0051825
	AN6641	1.98	-	-1.13		Yes			Has domain(s) with predicted role in cellular process
	AN6654	1.06	-	-1.67		Yes			Has domain(s) with predicted catalytic activity, glutamate-ammonia ligase activity and role in glutamine biosynthetic process, nitrogen compound metabolic process
	AN6657	3.39	-	-		Yes			Ortholog of A. fumigatus Af293 : Afu6g03400, A. niger CBS 513.88 : An15g02040, Neosartorya fischeri NRRL 181 : NFIA_049930, Aspergillus wentii : Aspwe1_0168205 and Aspergillus versicolor : Aspve1_0086179
	AN6658	7.97	1.08	-		Yes			Has domain(s) with predicted oxidoreductase activity and role in oxidation-reduction process
	AN6663	2.06	-	-		Yes			protein of unknown function
	AN7509	3.03	-	-		Yes	Yes		protein of unknown function
	AN6700	-3.85	-	-		Yes			Ortholog(s) have cytosol localization
	AN6701	-2.07	1.51	-		Yes			Ortholog of A. niger CBS 513.88 : An07g02600, A. oryzae RIB40 : AO090005000427, Neosartorya fischeri NRRL 181 : NFIA_026900, Aspergillus wentii : Aspwe1_0035462 and Aspergillus versicolor : Aspve1_0056558
	AN6702	-1.28	-	-		Yes			Ortholog(s) have Golgi apparatus, endoplasmic reticulum localization
	AN6750	-2.11	-1.88	-2.24		Yes			Has domain(s) with predicted FAD binding, oxidoreductase activity and role in metabolic process
	AN6751	-1.42	-	-		Yes			Has domain(s) with predicted hydrolase activity, hydrolyzing O-glycosyl compounds activity and role in carbohydrate metabolic process
	AN6753	2.2	1.81	1.82		Yes			Putative NADH-dependent flavin oxidoreductase
	AN6754	3.35	4.8	5.99		Yes			Predicted glycosylphosphatidylinositol (GPI)-anchored protein
	AN6755	3.27	1.1	-		Yes			Putative acyl-CoA dehydrogenase
	AN6779	-	2.23	3.32		Yes			Putative ABC superfamily multidrug resistance-associated protein
	AN6782	2.21	-	-6.44		Yes			Sodium:dicarboxylate symporter, putative
	AN6783	-	1.42	1.52		Yes			Nucleobase transmembrane transporter, putative
	AN6790	-1.15	-	-	Yes	Yes			Putative Zn(II)2Cys6 transcription factor
	AN6791	-	-1.02	-	Yes	Yes			Putative polyketide synthase
	AN6794	2.03	-1.21	-		Yes			Ortholog of Aspergillus glaucus : Aspgl1_0053875 and Neosartorya fischeri NRRL 181 : NFIA_007460
	AN6795	-	-1.38	-1.46		Yes			Ortholog of A. fumigatus Af293 : Afu2g17630, Afu4g00870, A. niger CBS 513.88 : An08g09420, An04g09560, An09g00840, A. oryzae RIB40 : AO090011000195, AO090023000804/hsbA and Aspergillus sydowii : Aspsy1_0436370
	AN6801	-1.93	-1.62	-2.14		Yes			Ortholog of A. oryzae RIB40 : AO090001000089, Aspergillus flavus NRRL 3357 : AFL2T_07326, Aspergillus wentii : Aspwe1_0030608 and Aspergillus versicolor : Aspve1_0046605, Aspve1_0656082
	AN6805	-3.82	-	-		Yes			Has domain(s) with predicted substrate-specific transmembrane transporter activity, transmembrane transporter activity, role in transmembrane transport and integral component of membrane, membrane localization
	AN6806	-	3.92	3.58		Yes			Ortholog of Aspergillus versicolor : Aspve1_0065917
	AN6819	5.97	3.49	3.06		Yes			Has domain(s) with predicted hydrolase activity, hydrolyzing O-glycosyl compounds activity and role in carbohydrate metabolic process
	AN7510	1.47	3.87	4.02		Yes	Yes		Has domain(s) with predicted role in transmembrane transport and integral component of membrane localization
	AN6831	-	-1.18	1.13		Yes			Has domain(s) with predicted substrate-specific transmembrane transporter activity, transmembrane transporter activity, role in transmembrane transport and integral component of membrane, membrane localization
	AN6832	-	1.56	1.87		Yes			Has domain(s) with predicted DNA binding, RNA polymerase II transcription factor activity, sequence-specific DNA binding, zinc ion binding activity and role in regulation of transcription, DNA-templated, transcription, DNA-templated
	AN6833	-	1.92	2.12		Yes			Ortholog of A. nidulans FGSC A4 : AN6951, AN2710, A. fumigatus Af293 : Afu1g01520, A. oryzae RIB40 : AO090038000445, Neosartorya fischeri NRRL 181 : NFIA_023140 and Aspergillus wentii : Aspwe1_0116569
	AN6834	-4.01	-3.46	-3.51		Yes			Has domain(s) with predicted substrate-specific transmembrane transporter activity, transmembrane transporter activity, role in transmembrane transport and integral component of membrane, membrane localization
	AN6836	-5.3	-	-		Yes			Ortholog of A. nidulans FGSC A4 : AN6393, AN11077, AN3419, A. fumigatus Af293 : Afu2g08430, Afu3g03380, Afu3g11510 and A. niger CBS 513.88 : An01g14790, An12g03670, An02g07160
	AN6849	-1.79	-	-		Yes			Ortholog(s) have role in cellular response to heat, cellular response to hydrogen peroxide
	AN6850	-1.68	-	-1.82		Yes			Ortholog of A. niger CBS 513.88 : An14g06230, Neosartorya fischeri NRRL 181 : NFIA_074110, Aspergillus wentii : Aspwe1_0170832 and Aspergillus versicolor : Aspve1_0211329
	AN6857	-	-	1.21	Yes				Ortholog(s) have alpha-1,2-mannosyltransferase activity, role in protein glycosylation and Golgi apparatus localization
	AN6858	2.83	-	1.05	Yes				Has domain(s) with predicted RNA polymerase II transcription factor activity, sequence-specific DNA binding, zinc ion binding activity, role in regulation of transcription, DNA-templated and nucleus localization
	AN7533	3.24	1.04	-		Yes	Yes	exgD	Protein with exo-beta-(1,3)-glucanase activity, involved in degradation of glucans
	AN6862	-5.25	-4.53	-5.93		Yes			Ortholog of A. niger CBS 513.88 : An03g01640, Neosartorya fischeri NRRL 181 : NFIA_074040, Aspergillus wentii : Aspwe1_0170839 and Aspergillus versicolor : Aspve1_0035273
	AN6875	1.45	2.13	2.39		Yes			Kinesin-family protein
	AN6916	2.09	-	-		Yes			Possible pseudogene
	AN6962	-7.39	-4.23	-4.34		Yes			Ortholog of the non-ribosomal peptide synthetase (NRPS) of A. fumigatus, nrps14/Afu8g00540
	AN6963	-10.4	-6.48	-6.82		Yes			Ortholog(s) have flavin-linked sulfhydryl oxidase activity and role in oxidation-reduction process
	AN6964	-	-	-1.02		Yes			Ortholog of Aspergillus glaucus : Aspgl1_0086825 and Aspergillus versicolor : Aspve1_0093575
	AN6973	3.13	2.29	2.95		Yes			Putative C-4 sterol methyl oxidase with a predicted role in sterol metabolism
	AN7534	1.5	1.55	1.75		Yes	Yes		Ortholog of A. fumigatus Af293 : Afu1g01380/och4, A. niger CBS 513.88 : An14g07140, An12g07020, Aspergillus versicolor : Aspve1_0085820 and Aspergillus clavatus NRRL 1 : ACLA_033030
	AN7021	-2.43	2.69	2.54		Yes			protein of unknown function
	AN7556	-1.2	-1.7	-1.38			Yes		protein of unknown function
	AN7557	1.5	-	-1.2			Yes		Has domain(s) with predicted transporter activity, role in transmembrane transport and membrane localization
	AN7570	-	2.87	2.1		Yes	Yes	tubB	Alpha-tubulin, forms a heterodimer with beta-tubulin that promotes microtubule assembly
	AN7571	-2.64	-	-		Yes	Yes		Ortholog(s) have stretch-activated, cation-selective, calcium channel activity, role in calcium ion transmembrane transport, cell volume homeostasis, cellular calcium ion homeostasis and perinuclear endoplasmic reticulum localization
	AN7076	2.61	-	-	Yes	Yes			protein of unknown function
	AN7584	-	-	3.74		Yes	Yes		Has domain(s) with predicted DNA binding, zinc ion binding activity, role in transcription, DNA-templated and nucleus localization
	AN7585	-	-	3.28		Yes	Yes		Ortholog of Aspergillus carbonarius ITEM 5010 : Acar5010_049247, Acar5010_049992
	AN7106	-1.03	-1.12	-1.08		Yes			Ortholog(s) have role in karyogamy involved in conjugation with cellular fusion and negative regulation of transcription from RNA polymerase II promoter by glucose, more
	AN7124	1.38	1.97	-		Yes			Ortholog of A. niger CBS 513.88 : An12g05320, An09g02090, A. oryzae RIB40 : AO090038000612, AO090003001456 and Neosartorya fischeri NRRL 181 : NFIA_027490, NFIA_030570
	AN7139	2.9	1.64	2.83		Yes			Ortholog of A. fumigatus Af293 : Afu4g03730, A. niger CBS 513.88 : An14g01430, A. oryzae RIB40 : AO090011000309, Aspergillus wentii : Aspwe1_0030342 and Aspergillus sydowii : Aspsy1_0034590
	AN7157	3.9	-	-		Yes			protein of unknown function
	AN7158	-	-	-1.03		Yes			Has domain(s) with predicted hydrolase activity, hydrolase activity, acting on ester bonds activity and role in lipid metabolic process
	AN7159	2.42	1.03	-		Yes			Ortholog(s) have tripeptidyl-peptidase activity
	AN7587	-	-1.68	-2.08		Yes	Yes		Ortholog of A. fumigatus Af293 : Afu2g15180, A. niger CBS 513.88 : An09g03440, A. oryzae RIB40 : AO090012000301, Aspergillus wentii : Aspwe1_0054076 and Aspergillus sydowii : Aspsy1_0058595
	AN7625	-3.5	-	-			Yes		Putative myo-inositol-1-phosphate synthase with a predicted role in phospholipid metabolism
	AN7640	-2.36	-1.46	-		Yes	Yes		Ortholog of A. nidulans FGSC A4 : AN5292, A. fumigatus Af293 : Afu5g12490, Afu5g13780, A. niger CBS 513.88 : An14g06730 and A. oryzae RIB40 : AO090120000374, AO090020000661
	AN7172	1.77	-	-		Yes			Ortholog of A. niger CBS 513.88 : An14g02030, A. oryzae RIB40 : AO090011000125, Aspergillus wentii : Aspwe1_0030391, Aspergillus clavatus NRRL 1 : ACLA_055220 and Aspergillus niger ATCC 1015 : 41626-mRNA
	AN7173	3.8	2.16	2.23		Yes			Has domain(s) with predicted role in transmembrane transport and integral component of membrane localization
	AN7174	4.26	4.16	2.87		Yes			Has domain(s) with predicted DNA binding, chromatin binding activity
	AN7175	-	2.37	-		Yes			Ortholog(s) have cytosol, nucleus localization
	AN7215	1.57	2.58	3.78		Yes			protein of unknown function
	AN7221	-	3.55	2.2		Yes			protein of unknown function
	AN7641	1.55	-	2.26		Yes	Yes		Putative copper amine oxidase
	AN7654	2.1	3.82	4.61		Yes	Yes		Predicted glycosylphosphatidylinositol (GPI)-anchored protein
	AN7670	7.66	3.48	2.67		Yes	Yes		Ortholog of A. fumigatus Af293 : Afu2g01430, Aspergillus wentii : Aspwe1_0114055, Aspergillus versicolor : Aspve1_0030702 and Aspergillus clavatus NRRL 1 : ACLA_093480
	AN7724	-	-	-1.31		Yes	Yes		Ortholog of A. niger CBS 513.88 : An03g04310, A. oryzae RIB40 : AO090701000727, Neosartorya fischeri NRRL 181 : NFIA_079200, Aspergillus wentii : Aspwe1_0023644 and Aspergillus versicolor : Aspve1_0052931
	AN7262	-1.01	2.39	2.4		Yes			Ortholog of A. nidulans FGSC A4 : AN5649, AN1674, AN0384, AN1268, A. fumigatus Af293 : Afu1g01700, Afu2g17000, Afu4g08730, Afu4g13630, Afu1g10012 and A. niger CBS 513.88 : An01g09380, An01g06520, An04g09080, An04g03600
	AN7263	2.35	3.22	2.17		Yes			Ortholog of A. oryzae RIB40 : AO090012000392, AO090009000463, Aspergillus tubingensis : Asptu1_0036805, Aspergillus flavus NRRL 3357 : AFL2T_03298 and Aspergillus kawachii : Aspka1_0181434
	AN7269	2.33	2.54	2.89		Yes			Ortholog(s) have role in fumiquinazoline C biosynthetic process, secondary metabolite biosynthetic process and fungal-type cell wall localization
	AN7270	1.95	1.62	1.45		Yes			Ortholog of A. oryzae RIB40 : AO090001000616
	AN7273	-2.12	-	2.59		Yes			Ortholog of A. fumigatus Af293 : Afu2g16990, A. oryzae RIB40 : AO090102000119, Aspergillus wentii : Aspwe1_0182487, Aspergillus sydowii : Aspsy1_0027170 and Aspergillus terreus NIH2624 : ATET_10043
	AN7286	1.74	-	-	Yes	Yes			Ortholog(s) have role in calcium ion import and plasma membrane localization
	AN7294	1.7	-	-		Yes			Ortholog(s) have cytosol, nucleus localization
	AN7295	-2.4	1.68	1.99		Yes			Putative transmembrane transporter
	AN7358	1.11	-	-		Yes			Putative dihydroxy acid dehydratase with a predicted role in branched-chain amino acid biosynthesis
	AN7363	-3.08	-	-		Yes			Has domain(s) with predicted catalytic activity and role in nucleoside metabolic process
	AN7364	-	2.33	2.82		Yes			Has domain(s) with predicted 2 iron, 2 sulfur cluster binding, oxidoreductase activity and role in oxidation-reduction process
	AN7365	-	2.07	2.67		Yes			Ortholog of Aspergillus versicolor : Aspve1_0124183 and Aspergillus sydowii : Aspsy1_1157656
	AN7366	-	1.96	2.53		Yes			Has domain(s) with predicted metallopeptidase activity
	AN7371	2.9	-	1.7		Yes			Ortholog of A. oryzae RIB40 : AO090003001449 and Aspergillus flavus NRRL 3357 : AFL2T_01633
	AN7383	-3.57	-1.98	-		Yes			Ortholog of A. oryzae RIB40 : AO090010000377, Aspergillus flavus NRRL 3357 : AFL2T_11553, Aspergillus wentii : Aspwe1_0156782 and Aspergillus versicolor : Aspve1_0137812
	AN7386	1.7	-1.09	-		Yes			Ortholog of A. nidulans FGSC A4 : AN1127, A. fumigatus Af293 : Afu1g11740, A. niger CBS 513.88 : An02g03380, An08g03700 and A. oryzae RIB40 : AO090026000507
	AN7390	-6.13	-2.59	-2.06		Yes			Has domain(s) with predicted role in transmembrane transport and integral component of membrane localization
	AN7754	4.06	-	-		Yes	Yes		Ortholog of A. fumigatus Af293 : Afu5g07730, A. niger CBS 513.88 : An15g02710, An02g01160, A. oryzae RIB40 : AO090701000681, Aspergillus wentii : Aspwe1_0099252 and Aspergillus sydowii : Aspsy1_0153280
	AN7452	-	-1.85	-1.32		Yes			protein of unknown function
	AN7950	-1.37	1.96	2.17	Yes	Yes	Yes	eglC	Putative glucan endo-1,3-beta-D-glucosidase with predicted role in degradation of glucans
	AN8003	1.48	1.55	2.49		Yes	Yes		Ortholog of A. fumigatus Af293 : Afu5g02600, A. niger CBS 513.88 : An02g10100, Aspergillus wentii : Aspwe1_0174280, Aspergillus sydowii : Aspsy1_0033725 and Aspergillus terreus NIH2624 : ATET_09228
	AN8074	1.95	2.19	2.48		Yes	Yes		Has domain(s) with predicted ubiquitinyl hydrolase activity, zinc ion binding activity and role in protein deubiquitination, ubiquitin-dependent protein catabolic process
	AN7484	-1.06	-	-		Yes			Protein expressed at increased levels during osmoadaptation
	AN7506	-1.04	-1.53	-1.72		Yes			Has domain(s) with predicted role in intracellular signal transduction
	AN7507	2.94	-	-		Yes			Has domain(s) with predicted DNA binding, RNA polymerase II transcription factor activity, sequence-specific DNA binding, zinc ion binding activity and role in regulation of transcription, DNA-templated, transcription, DNA-templated
	AN7508	3.55	-	-		Yes			Has domain(s) with predicted DNA binding, RNA polymerase II transcription factor activity, sequence-specific DNA binding, zinc ion binding activity and role in regulation of transcription, DNA-templated, transcription, DNA-templated
	AN8075	-	1.47	1.72		Yes	Yes		Putative deoxyhypusine synthase with a predicted role in arginine metabolism
	AN8098	6.63	6.95	6.82		Yes	Yes		protein of unknown function
	AN7519	1.98	2.11	-		Yes			protein of unknown function
	AN8175	1.24	6.83	5.1		Yes	Yes		Has domain(s) with predicted viral capsid localization
	AN8262	-	-1.8	-1.55		Yes	Yes	gprH	Secretin-like G-protein coupled receptor
	AN8274	-1.36	-	-		Yes	Yes		Ortholog(s) have DNA binding, tricarboxylate secondary active transmembrane transporter activity and role in alpha-ketoglutarate transport, mitochondrial citrate transport, mitochondrial genome maintenance
	AN8275	-2.29	-	-		Yes	Yes	citA	Mitochondrial citrate synthase with a predicted role in the TCA cycle
	AN7583	3.04	4.1	3.5		Yes			Ortholog of A. fumigatus Af293 : Afu2g15170, A. niger CBS 513.88 : An09g03380, Aspergillus wentii : Aspwe1_0117969, Aspergillus sydowii : Aspsy1_0152812 and Aspergillus terreus NIH2624 : ATET_07870
	AN8365	-	1.04	6.79		Yes	Yes		Has domain(s) with predicted role in transmembrane transport and integral component of membrane localization
	AN8398	-7.61	-4.01	-6.34		Yes	Yes		oxidoreductase, putative
	AN8399	-6.12	-3.2	-5.32		Yes	Yes		Potassium-transporting ATPase, putative
	AN7607	-2.5	-	-		Yes			Ortholog of A. fumigatus Af293 : Afu2g15480, A. niger CBS 513.88 : An15g05550, An12g07620, A. oryzae RIB40 : AO090012000281, AO090020000707 and Aspergillus wentii : Aspwe1_0025841, Aspwe1_0037842, Aspwe1_0044672
	AN8483	-3.31	-1.94	-4.53		Yes	Yes		Ortholog of A. niger CBS 513.88 : An13g02730, Neosartorya fischeri NRRL 181 : NFIA_001870, Aspergillus wentii : Aspwe1_0175506 and Aspergillus versicolor : Aspve1_0088786
	AN7631	1.23	-	-1.96		Yes			Has domain(s) with predicted catalytic activity and role in metabolic process
	AN8489	-	2.92	2.93		Yes	Yes	atrB	Putative plasma membrane ATP-binding cassette (ABC) transporter with a predicted role in multidrug resistance
	AN8505	1.01	1.1	-		Yes	Yes		Ortholog of Aspergillus brasiliensis : Aspbr1_0111846, Aspergillus fumigatus A1163 : AFUB_075260, Aspergillus niger ATCC 1015 : 199457-mRNA and Aspergillus aculeatus ATCC16872 : Aacu16872_050877
	AN8534	-2.32	-	-		Yes	Yes	azgA	Purine transporter with high affinity for hypoxanthine and adenine
	AN7661	1.81	1.38	2.36	Yes	Yes			Ortholog(s) have RNA polymerase II core promoter proximal region sequence-specific DNA binding, sterol response element binding and transcriptional activator activity, more
	AN8549	-2.16	-3.27	-4.42		Yes	Yes		protein of unknown function
	AN7683	-2.44	-1.62	-4.1		Yes			Protein associated with the nonclassical protein export pathway
	AN7690	1.72	-	1.05	Yes	Yes			Ortholog of A. fumigatus Af293 : Afu2g01610, A. niger CBS 513.88 : An03g04840, A. oryzae RIB40 : AO090701000787, Aspergillus wentii : Aspwe1_0112969 and Aspergillus sydowii : Aspsy1_0058707
	AN7709	-2.14	-	-		Yes			Ortholog(s) have transferase activity, transferring pentosyl groups activity, role in charged-tRNA amino acid modification and cytosol, nucleus localization
	AN7710	-1.42	-	-		Yes			Ortholog(s) have intracellular localization
	AN7712	-1.43	-	-		Yes			Has domain(s) with predicted hydrolase activity
	AN7717	2.2	-	1.16		Yes			Ortholog of A. fumigatus Af293 : Afu5g08190, A. oryzae RIB40 : AO090701000736, Aspergillus wentii : Aspwe1_0101496, Aspergillus sydowii : Aspsy1_0046260 and Aspergillus terreus NIH2624 : ATET_08307
	AN8566	1.87	-1.4	-2.37		Yes	Yes		Protocatechuate-3,4-dioxygenase, putative
	AN7738	5.9	2.29	1.73	Yes				Has domain(s) with predicted nutrient reservoir activity
	AN7739	1.65	1.02	1.55	Yes				Has domain(s) with predicted chromatin binding activity
	AN8636	3.04	-	-1.3		Yes	Yes		Has domain(s) with predicted DNA binding, RNA polymerase II transcription factor activity, sequence-specific DNA binding, zinc ion binding activity and role in regulation of transcription, DNA-templated, transcription, DNA-templated
	AN7794	5.34	5.96	5.81		Yes			Has domain(s) with predicted chitin binding activity
	AN7858	6.87	3.27	-		Yes			Has domain(s) with predicted aspartic-type endopeptidase activity and role in proteolysis
	AN7883	3.07	8.72	9.64		Yes			protein of unknown function
	AN7884	2.34	3.39	3.85		Yes			Putative nonribosomal peptide synthase (NRPS)
	AN7891	2.91	-	5.55		Yes			Putative beta-1,4-endoglucanase
	AN7892	6.89	-	1.35		Yes			Small heat-shock protein
	AN7894	4.06	4.09	6.07	Yes	Yes			protein of unknown function
	AN7987	-1.58	1.66	2.33		Yes			Ortholog of A. fumigatus Af293 : Afu4g03560, Neosartorya fischeri NRRL 181 : NFIA_029880 and Aspergillus fumigatus A1163 : AFUB_099490
	AN8643	-4.62	-3.99	-3.35	Yes	Yes	Yes		Ortholog(s) have role in cellular response to heat, cellular response to hydrogen peroxide
	AN8017	1.44	-	-1.11	Yes	Yes			Ortholog(s) have cytosol, mitotic spindle pole body, nucleus localization
	AN8018	-	-2.77	-3.75	Yes	Yes			Transcript induced by light in in developmentally competent mycelia
	AN8020	-	-1.42	-		Yes			Putative protein of unknown function
	AN8028	2.04	2.45	1.21	Yes				Has domain(s) with predicted catalytic activity
	AN8034	-	1.03	-		Yes			Ortholog of A. fumigatus Af293 : Afu5g02210, A. niger CBS 513.88 : An02g10730, A. oryzae RIB40 : AO090102000294, Aspergillus wentii : Aspwe1_0114775 and Aspergillus sydowii : Aspsy1_0033693
	AN8040	1.51	-	-		Yes			Ortholog(s) have role in phosphate ion transport, protein maturation and endoplasmic reticulum, mitochondrion, plasma membrane localization
	AN8664	-1.01	-	-1.56		Yes	Yes		Ortholog(s) have cytosol, nucleus localization
	AN8676	1.08	-	-		Yes	Yes	mcmA	Putative MADS-box family transcription factor
	AN8077	-2.14	-1.85	-1.37		Yes			Has domain(s) with predicted role in transmembrane transport and integral component of membrane localization
	AN8677	-	1.59	1.14			Yes	gfsA	Galactofuranosyltransferase involved in biosynthesis of galactofuranose antigen of cell wall O-glycan
	AN8122	-7.34	-3.9	-3.97		Yes			Ortholog(s) have role in cellular response to drug, hexose transport, pathogenesis
	AN8137	1.19	2.02	2.65		Yes			Has domain(s) with predicted alcohol O-acetyltransferase activity and role in alcohol metabolic process
	AN8172	-3.25	-1.15	-1.76		Yes			Has domain(s) with predicted catalytic activity, pyridoxal phosphate binding activity and role in biosynthetic process
	AN8678	-1.1	-	-1.41			Yes		ORF that was absent from the original release of version 4 of the A. nidulans annotation, but present in a previous version
	AN8181	1.9	-	-		Yes			Ortholog of A. fumigatus Af293 : Afu5g03060, A. niger CBS 513.88 : An09g05240, A. oryzae RIB40 : AO090102000509, Aspergillus wentii : Aspwe1_0053030 and Aspergillus sydowii : Aspsy1_0050627
	AN8195	-4.52	-3.49	-6.13		Yes			protein of unknown function
	AN8198	-	-	-3.97		Yes			Ortholog of A. fumigatus Af293 : Afu3g11490, A. niger CBS 513.88 : An01g03200, An02g00240, A. oryzae RIB40 : AO090011000240 and Aspergillus wentii : Aspwe1_0060276, Aspwe1_0062284, Aspwe1_0152042
	AN8199	2.13	-	-		Yes			Ortholog(s) have role in fumiquinazoline A biosynthetic process, fumiquinazoline C biosynthetic process, secondary metabolite biosynthetic process and cytoplasm localization
	AN8267	-	-	1.04		Yes			Ortholog of A. fumigatus Af293 : Afu5g04155, A. oryzae RIB40 : AO090102000618, Aspergillus wentii : Aspwe1_0116105 and Aspergillus sydowii : Aspsy1_0061914
	AN8270	-	-1.24	-1.31		Yes			Has domain(s) with predicted GTP binding activity and role in cell cycle
	AN8695	1.01	-	1.56		Yes	Yes		Ortholog of A. fumigatus Af293 : Afu6g02340, Neosartorya fischeri NRRL 181 : NFIA_048600, Aspergillus wentii : Aspwe1_0035776 and Aspergillus versicolor : Aspve1_0055004
	AN8278	4.06	2.47	3.4	Yes	Yes			Ortholog of Neosartorya fischeri NRRL 181 : NFIA_037840, Aspergillus wentii : Aspwe1_0605622, Aspergillus versicolor : Aspve1_0047287 and Aspergillus clavatus NRRL 1 : ACLA_000900
	AN8279	-4.76	-	1.05	Yes	Yes			Ortholog of S. cerevisiae Can1p which has arginine transmembrane transporter activity
	AN8334	5.25	-	-		Yes			Has domain(s) with predicted metal ion transmembrane transporter activity, role in metal ion transport, transmembrane transport and membrane localization
	AN8335	-10.94	-9.41	-8.71		Yes			Ortholog of A. oryzae RIB40 : AO090038000479, AO090009000246, Aspergillus flavus NRRL 3357 : AFL2T_10422, Aspergillus versicolor : Aspve1_0046662 and Aspergillus sydowii : Aspsy1_0136121
	AN8336	-5.04	-4.31	-6.14		Yes			Has domain(s) with predicted oxidoreductase activity, transferase activity, transferring acyl groups other than amino-acyl groups, zinc ion binding activity and role in oxidation-reduction process
	AN8344	1.58	2.14	2.09		Yes			Has domain(s) with predicted ATP binding, ATPase activity, ATPase activity, coupled to transmembrane movement of substances, nucleoside-triphosphatase activity, nucleotide binding activity and role in transport
	AN8345	1.22	1.38	1.31		Yes			Has domain(s) with predicted RNA polymerase II transcription factor activity, sequence-specific DNA binding, zinc ion binding activity, role in regulation of transcription, DNA-templated and nucleus localization
	AN8356	-6.23	-4.74	-4.62		Yes			Has domain(s) with predicted oxidoreductase activity, transferase activity, transferring acyl groups other than amino-acyl groups, zinc ion binding activity and role in oxidation-reduction process
	AN8357	-6.16	-5.67	-5.66		Yes			Has domain(s) with predicted DNA binding, RNA polymerase II transcription factor activity, sequence-specific DNA binding, nucleic acid binding, zinc ion binding activity
	AN8739	2.37	-	-		Yes	Yes		protein of unknown function
	AN8741	1.51	2.23	1.32	Yes		Yes	mtfA	Putative C2H2 transcription factor involved in regulation of secondary metabolism and morphogenesis
	AN8751	2.4	3.8	3.93		Yes	Yes	sidB	Septation initiation network (SIN) component
	AN8752	2.88	2.14	-		Yes	Yes		Ortholog of A. fumigatus Af293 : Afu6g02845, A. niger CBS 513.88 : An12g07700, Aspergillus wentii : Aspwe1_0048539, Aspergillus sydowii : Aspsy1_0092097 and Aspergillus terreus NIH2624 : ATET_07166
	AN8495	-3.64	-	-		Yes			Ortholog(s) have endoplasmic reticulum localization
	AN8501	-	-	-1.23		Yes			Ortholog of A. fumigatus Af293 : Afu1g01560, A. niger CBS 513.88 : An04g08620, A. oryzae RIB40 : AO090009000717 and Aspergillus wentii : Aspwe1_0046512, Aspwe1_0102964
	AN8502	1.27	-	-1.58		Yes			Ortholog(s) have role in cellular response to drug
	AN8503	-	-2.59	-2.69		Yes			Ortholog of A. niger CBS 513.88 : An13g03080, Aspergillus wentii : Aspwe1_0177501, Aspergillus versicolor : Aspve1_0046851 and Aspergillus sydowii : Aspsy1_0159981
	AN8504	-4.31	-2.19	-3.2		Yes			Has domain(s) with predicted catalytic activity and role in metabolic process
	AN8774	-6.87	-3.4	-3.79		Yes	Yes		Transcript induced in response to calcium dichloride in a CrzA-dependent manner
	AN8511	-	-	4.99		Yes			Branched chain amino acid aminotransferase, putative
	AN8512	2.02	-1.15	2.34		Yes			protein of unknown function
	AN8522	-	5.39	6.28		Yes			Ortholog(s) have steryl deacetylase activity, role in response to toxic substance, sterol deacetylation and endoplasmic reticulum lumen, integral component of membrane, lipid particle localization
	AN8523	4.61	6.32	7.2		Yes			Ortholog of A. fumigatus Af293 : Afu5g09810, A. niger CBS 513.88 : An13g02380, Aspergillus wentii : Aspwe1_0170432 and Aspergillus sydowii : Aspsy1_0049687
	AN8785	2.46	3.47	4.16		Yes	Yes		Ortholog(s) have L-aspartate transmembrane transporter activity, L-glutamate transmembrane transporter activity, antiporter activity, uniporter activity
	AN8553	-8.24	-4.69	-8.11		Yes			Putative catalase with a predicted role in gluconic acid and gluconate metabolism
	AN8786	-	1.31	-		Yes	Yes		Ortholog of A. nidulans FGSC A4 : AN1465, A. fumigatus Af293 : Afu8g01300, Afu8g04560, A. niger CBS 513.88 : An16g08420 and Aspergillus wentii : Aspwe1_0030845
	AN8575	5.77	1.04	1.38		Yes			protein of unknown function
	AN8576	2.6	-	-		Yes			Has domain(s) with predicted RNA binding, RNA-directed DNA polymerase activity and role in RNA-dependent DNA replication
	AN8595	1.26	-	-2.53		Yes			Has domain(s) with predicted role in transmembrane transport and integral component of membrane localization
	AN8602	-	2.61	2.22		Yes			Ortholog of A. fumigatus Af293 : Afu2g00500, Afu6g09865, A. oryzae RIB40 : AO090023000371, Neosartorya fischeri NRRL 181 : NFIA_032690, NFIA_055590 and Aspergillus versicolor : Aspve1_0031494
	AN8603	-5.33	-4.86	-5.21		Yes			Has domain(s) with predicted oxidoreductase activity and role in metabolic process
	AN8607	-8.37	-8.22	-8.01		Yes			Ortholog of A. nidulans FGSC A4 : AN1754, A. fumigatus Af293 : Afu3g02050, A. niger CBS 513.88 : An11g06690, An18g01930 and A. oryzae RIB40 : AO090001000144
	AN8628	-5.63	-1.5	-3.19		Yes			Has domain(s) with predicted oxidoreductase activity, transferase activity, transferring acyl groups other than amino-acyl groups, zinc ion binding activity and role in oxidation-reduction process
	AN8797	-	2.24	2.38			Yes	mvlA	Protein involved in regulation of a cryptic orsellinic acid gene cluster
	AN8639	-2.01	-1.35	-4.28	Yes	Yes			Putative alpha,alpha-trehalose-phosphate synthase (UDP-forming) with a predicted role in trehalose biosynthesis
	AN8641	-2.04	-2.44	-3.26	Yes	Yes			Transcript induced by light in in developmentally competent mycelia
	AN8642	-4.54	-4.08	-6.7	Yes	Yes			Has domain(s) with predicted oxidoreductase activity
	AN8815	-1.51	-	-		Yes	Yes		Putative isoflavone reductase family protein
	AN8644	1.94	-1.63	-1.84		Yes			Ortholog of A. fumigatus Af293 : Afu1g01940, A. niger CBS 513.88 : An04g08240 and A. oryzae RIB40 : AO090026000236, AO090010000588, AO090011000050, AO090009000101
	AN8648	1.18	-	-	Yes				Has domain(s) with predicted RNA binding, RNA-DNA hybrid ribonuclease activity, RNA-directed DNA polymerase activity, nucleic acid binding activity and role in RNA-dependent DNA replication
	AN8649	-2.79	-	-	Yes				Ortholog of A. fumigatus Af293 : Afu1g04100, A. niger CBS 513.88 : An01g02930, A. oryzae RIB40 : AO090009000519 and Aspergillus wentii : Aspwe1_0037325, Aspwe1_0104267
	AN8660	-	3.41	1.92		Yes			Ortholog of A. nidulans FGSC A4 : AN2629, A. fumigatus Af293 : Afu6g01900, A. niger CBS 513.88 : An12g06490 and A. oryzae RIB40 : AO090038000052, AO090001000087, AO090009000516
	AN8661	1.96	1.34	-		Yes			Ortholog of A. nidulans FGSC A4 : AN6924, AN5943, AN8512, AN8548, AN0857, AN4642 and A. fumigatus Af293 : Afu1g15290, Afu3g00850, Afu4g08850, Afu7g00920
	AN8892	-	1.56	1.87		Yes	Yes		Has domain(s) with predicted ATP binding, ATPase activity, ATPase activity, coupled to transmembrane movement of substances, nucleoside-triphosphatase activity, nucleotide binding activity and role in transport
	AN8665	-	1.5	-		Yes			protein of unknown function
	AN8893	-	1.72	2.33		Yes	Yes		protein of unknown function
	AN8694	1.19	1.53	1.04		Yes			Has domain(s) with predicted RNA polymerase II transcription factor activity, sequence-specific DNA binding, zinc ion binding activity, role in regulation of transcription, DNA-templated and nucleus localization
	AN8971	-1.58	1.33	2.16		Yes	Yes		Putative integral membrane protein
	AN8708	2.37	-	-		Yes			protein of unknown function
	AN8978	4.15	-	-		Yes	Yes	alcR	Transcription factor involved in positive regulation of the ethanol regulon
	AN8990	1.9	-	-		Yes	Yes		Ortholog of A. fumigatus Af293 : Afu8g00840, A. oryzae RIB40 : AO090023000465, Neosartorya fischeri NRRL 181 : NFIA_094290 and Aspergillus wentii : Aspwe1_0046447, Aspwe1_0100493
	AN8759	-1.86	-3.24	-4.15		Yes			Has domain(s) with predicted oxidoreductase activity and role in metabolic process
	AN8766	2.19	-	-1.03		Yes			Ortholog of A. fumigatus Af293 : Afu6g02930, Aspergillus wentii : Aspwe1_0035873, Aspergillus sydowii : Aspsy1_0092082 and Aspergillus terreus NIH2624 : ATET_07157
	AN8767	1.99	-	-		Yes			Ortholog of A. fumigatus Af293 : Afu3g02830, Afu8g02140, A. niger CBS 513.88 : An10g00890, An04g07720, An02g09440 and A. oryzae RIB40 : AO090011000172, AO090023000667
	AN9008	-	-1.39	-1.45		Yes	Yes	fphA	Phytochrome photoreceptor, a red-light sensor that represses sexual development under red light
	AN9017	3.12	2.1	1.99		Yes	Yes		Has domain(s) with predicted nucleic acid binding activity
	AN9018	5.18	3.41	3.63		Yes	Yes		protein of unknown function
	AN8790	-	-1.18	-1.97		Yes			Putative D-xylulokinase with a predicted role in xylulose metabolism
	AN8791	-	-1.11	-		Yes			Ortholog(s) have role in cellular iron ion homeostasis and mitochondrion localization
	AN8806	-1.85	-	-		Yes			Ortholog(s) have ceramide glucosyltransferase activity and role in filamentous growth, glucosylceramide biosynthetic process, pathogenesis
	AN8812	-1.55	-2.26	-2.68		Yes			Has domain(s) with predicted ATP binding, ATPase activity, nucleoside-triphosphatase activity, nucleotide binding activity
	AN8813	-	1.62	2.01		Yes			Has domain(s) with predicted ATP binding, ATPase activity, ATPase activity, coupled to transmembrane movement of substances, nucleoside-triphosphatase activity, nucleotide binding activity and role in transport
	AN9019	1.97	-	-		Yes	Yes		protein of unknown function
	AN8829	-5.79	-5.39	-8.26	Yes	Yes			Ortholog of A. oryzae RIB40 : AO090009000665, Aspergillus wentii : Aspwe1_0054722, Aspergillus sydowii : Aspsy1_0117087 and Aspergillus terreus NIH2624 : ATET_02810, ATET_09435
	AN8837	2.16	-	-		Yes			Putative ATP-dependent NADH kinase
	AN9047	-	-1.94	-1.72		Yes	Yes		Has domain(s) with predicted DNA binding, RNA polymerase II transcription factor activity, sequence-specific DNA binding, zinc ion binding activity and role in regulation of transcription, DNA-templated, transcription, DNA-templated
	AN9048	-	-2.48	-1.74		Yes	Yes	hk-8-7	Putative histidine-containing phosphotransfer protein
	AN8897	-1.01	-	-		Yes			Has domain(s) with predicted hydrolase activity and role in metabolic process
	AN8911	-	-2.25	-1.32		Yes			Has domain(s) with predicted role in transmembrane transport and integral component of membrane localization
	AN8912	4.71	-2.59	-3.94		Yes			Ortholog(s) have role in carbohydrate import into cell and Golgi apparatus, fungal-type vacuole membrane localization
	AN8914	5.05	-	-		Yes			protein of unknown function
	AN8930	-	-1.67	-1.49		Yes			Has domain(s) with predicted DNA binding, RNA polymerase II transcription factor activity, sequence-specific DNA binding, zinc ion binding activity and role in regulation of transcription, DNA-templated, transcription, DNA-templated
	AN8943	-3.11	-	-		Yes			Ortholog of A. fumigatus Af293 : Afu2g00900, Afu6g11560, A. niger CBS 513.88 : An01g11690, An03g01300, A. oryzae RIB40 : AO090113000175, AO090023000422 and Aspergillus wentii : Aspwe1_0024673, Aspwe1_0108934
	AN8956	-2.27	-3.85	-6.37		Yes			Has domain(s) with predicted inorganic phosphate transmembrane transporter activity, role in phosphate ion transport and membrane localization
	AN9072	1.62	-	-		Yes	Yes	rabF	Ortholog(s) have cytosol, nucleus localization
	AN9073	3.43	3.64	2.93		Yes	Yes		Predicted glycosylphosphatidylinositol (GPI)-anchored protein
	AN9074	-2.26	-2.17	-1.24		Yes	Yes		Ortholog of A. fumigatus Af293 : Afu7g02440, A. oryzae RIB40 : AO090038000622, Aspergillus wentii : Aspwe1_0052578, Aspergillus sydowii : Aspsy1_0093793 and Aspergillus terreus NIH2624 : ATET_01872
	AN9199	3.01	2.36	3.59		Yes	Yes	gprE	Putative G-protein coupled receptor
	AN9263	3.65	1.7	1.73		Yes	Yes		Ortholog of A. oryzae RIB40 : AO090011000236, Neosartorya fischeri NRRL 181 : NFIA_029940, Aspergillus wentii : Aspwe1_0072689 and Aspergillus versicolor : Aspve1_0042688
	AN9023	3.47	3.92	3.86		Yes			Has domain(s) with predicted oxidoreductase activity and role in oxidation-reduction process
	AN9024	2.3	4.32	4.47		Yes			Has domain(s) with predicted ATP binding, protein kinase activity and role in protein phosphorylation
	AN9025	1.19	-	-		Yes			Has domain(s) with predicted DNA binding, RNA polymerase II transcription factor activity, sequence-specific DNA binding, nucleic acid binding, zinc ion binding activity
	AN9284	-	-1.49	-3.13	Yes	Yes	Yes		Ortholog of Aspergillus tubingensis : Asptu1_0059406, Aspergillus versicolor : Aspve1_0129968 and Aspergillus sydowii : Aspsy1_0068838
	AN9285	-	-	-2.27	Yes	Yes	Yes	ccgA	Ortholog of A. fumigatus grg1
	AN9286	3.46	-	-1.49	Yes	Yes	Yes	aguA	Alpha-glucuronidase, involved in degradation of xylans
	AN9130	-1.39	-1.75	-2.25		Yes			Has domain(s) with predicted cholinesterase activity
	AN9131	-	-1.35	-		Yes			Has domain(s) with predicted catalytic activity
	AN9132	-	-	1.08		Yes			Has domain(s) with predicted DNA binding activity
	AN9149	1.46	-	-		Yes			Ortholog(s) have Golgi apparatus, cell tip, cytoplasmic vesicle, endoplasmic reticulum, plasma membrane localization
	AN9167	2	1.01	2.58		Yes			Ortholog of A. fumigatus Af293 : Afu3g01090, Neosartorya fischeri NRRL 181 : NFIA_001950, Aspergillus wentii : Aspwe1_0028617 and Aspergillus fumigatus A1163 : AFUB_047320
	AN9173	1.64	-1.83	-2.48		Yes			Sugar transporter
	AN9187	1.31	-	4.7		Yes			Putative F-box protein
	AN9188	2.1	-	-		Yes			protein of unknown function
	AN9189	2.95	-	-		Yes			protein of unknown function
	AN9206	1.58	3.29	2.58		Yes			Transcript induced in response to calcium dichloride in a CrzA-dependent manner
	AN9207	3.44	5.83	5.32		Yes			Has domain(s) with predicted RNA binding, endoribonuclease activity, ribonuclease activity
	AN9295	1.4	-1.64	-		Yes	Yes		Has domain(s) with predicted substrate-specific transmembrane transporter activity, transmembrane transporter activity, role in transmembrane transport and integral component of membrane, membrane localization
	AN9283	1.83	-1.95	-		Yes			Possible pseudogene
	AN9298	1.95	4.75	4.84		Yes	Yes	gmtB	Putative GDP-mannose transporter
	AN9299	-	7.43	7.82		Yes	Yes		Ortholog of Aspergillus glaucus : Aspgl1_0045484, Aspergillus versicolor : Aspve1_0045065, Aspve1_0176243, Aspergillus zonatus : Aspzo1_0054543 and Aspergillus sydowii : Aspsy1_0047825, Aspsy1_0208145
	AN9297	-2.31	-	-1.19		Yes			Has domain(s) with predicted FAD binding, oleate hydratase activity and role in fatty acid metabolic process
	AN9340	1.58	-	-		Yes	Yes	treA	Alpha,alpha-trehalase with a role in trehalose hydrolysis
	AN9305	3.08	5.15	5.88		Yes			Has domain(s) with predicted transferase activity, transferring acyl groups other than amino-acyl groups activity
	AN9377	2.23	4.99	6.28		Yes			Ortholog of A. fumigatus Af293 : Afu3g02940, A. niger CBS 513.88 : An01g00550, A. oryzae RIB40 : AO090120000006, Aspergillus wentii : Aspwe1_0112345 and Aspergillus sydowii : Aspsy1_0163833
	AN9386	-1.36	-1.59	-1.95		Yes	Yes		Ortholog of Aspergillus brasiliensis : Aspbr1_0139979, Aspergillus kawachii : Aspka1_0182863, Aspergillus wentii : Aspwe1_0051750 and Aspergillus versicolor : Aspve1_0057888
	AN9438	-	-	-1.04			Yes		Ortholog(s) have mitochondrion localization
	AN9448	4.47	-	-		Yes			Ortholog of A. fumigatus Af293 : Afu1g03030, A. oryzae RIB40 : AO090005000796, Aspergillus wentii : Aspwe1_0169602, Aspergillus sydowii : Aspsy1_0628822 and Aspergillus terreus NIH2624 : ATET_01955
	AN9457	-	-1.39	-2.93		Yes			Has domain(s) with predicted oxidoreductase activity and role in oxidation-reduction process
	AN9473	1.98	1.47	1.87	Yes				Ortholog of A. fumigatus Af293 : Afu4g11270, A. niger CBS 513.88 : An04g05360, A. oryzae RIB40 : AO090003001094, Aspergillus wentii : Aspwe1_0102365 and Aspergillus sydowii : Aspsy1_0148568
	AN9500	3.58	1.54	1.83		Yes			Has domain(s) with predicted protein kinase binding activity and role in regulation of cyclin-dependent protein serine/threonine kinase activity
	AN9506	2.22	4.4	4.62		Yes			Ortholog of A. fumigatus Af293 : Afu5g02790, A. niger CBS 513.88 : An02g09790, A. oryzae RIB40 : AO090102000476, Aspergillus wentii : Aspwe1_0052983 and Aspergillus sydowii : Aspsy1_0161734
	AN9515	1.31	-	-		Yes			Has domain(s) with predicted phosphatidylinositol binding activity and role in cell communication
	AN9492	1.77	-	-		Yes	Yes	amdX	C2H2 zinc-finger transcription factor involved in regulation of acetamide catabolism
