# Supplementary material for: Transcriptomic, Protein-DNA Interaction, and Metabolomic Studies of VosA, VelB, and WetA in Aspergillus nidulans Asexual Spores
Source: mBio. 2021 Feb 9;12(1):e03128-20. doi: 10.1128/mBio.03128-20 (PMC7885118; doi:10.1128/mBio.03128-20)
Supplement: TABLE S4 [file mBio.03128-20-st004.xlsx]

## Sheet: Sheet1
	Table S4 Sixty-six DEGs associated with VosA, VelB, and WetA peaks
	Gene ID	Name	Description
	AN0128		Ortholog(s) have tRNA methyltransferase activity, role in tRNA methylation, wybutosine biosynthetic process and cytosol, mitochondrion, nucleus localization
	AN0129	ppsA	Putative dual-specificity protein tyrosine/serine/threonine phosphatase
	AN0363	velB	Component of the velvet complex composed of VelB, VeA, and LaeA that coordinates development and secondary metabolism in response to light
	AN0378		Ortholog of A. niger CBS 513.88 : An01g06440, A. oryzae RIB40 : AO090005001321, Aspergillus versicolor : Aspve1_0085305, Aspve1_0120457 and Aspergillus niger ATCC 1015 : 36035-mRNA
	AN0471	vcxA	Putative vacuolar H+/Ca2+ exchanger
	AN0472	engA	Putative 1,3-beta-glucosidase with a role in carbon starvation-induced autolytic cell wall degradation
	AN0928		Ortholog(s) have role in conidiophore development
	AN10030		Putative alkaline serine protease
	AN10040		Ortholog of A. fumigatus Af293 : Afu5g09180, A. niger CBS 513.88 : An07g03930, A. oryzae RIB40 : AO090020000514, Aspergillus wentii : Aspwe1_0035291 and Aspergillus terreus NIH2624 : ATET_06551
	AN10393		Ortholog(s) have cytosol localization
	AN10458		protein of unknown function
	AN1058		Ortholog of A. fumigatus Af293 : Afu1g12350, A. oryzae RIB40 : AO090001000294, Aspergillus wentii : Aspwe1_0172072, Aspergillus sydowii : Aspsy1_0053315 and Aspergillus terreus NIH2624 : ATET_00433
	AN1059	facC	Carnitine acetyltransferase, required for utilization of acetate as carbon source
	AN11917		Ortholog(s) have fungal-type vacuole localization
	AN11980		protein of unknown function
	AN12261		protein of unknown function
	AN1319		Ortholog(s) have U3 snoRNA binding, U4 snRNA binding activity and role in mRNA splicing, via spliceosome, maturation of SSU-rRNA from tricistronic rRNA transcript (SSU-rRNA, 5.8S rRNA, LSU-rRNA)
	AN1320		Has domain(s) with predicted serine-type peptidase activity and role in proteolysis
	AN1414	xprG	p53-like transcription factor that contains a Ndt80-like DNA-binding domain
	AN1415		protein of unknown function
	AN1425	farB	Putative transcription factor containing a Zn2-Cys6 binuclear cluster domain
	AN1427		Ortholog(s) have N-acetylglucosamine transmembrane transporter activity, role in N-acetylglucosamine transport and cytoplasm, plasma membrane localization
	AN1428		Ortholog(s) have N-acetylglucosamine-6-phosphate deacetylase activity
	AN1918	acuF	Putative phosphoenolpyruvate carboxykinase with a predicted role in gluconeogenesis and glycolysis
	AN1958		protein of unknown function
	AN1959	vosA	Nuclear protein involved in spore formation and trehalose accumulation
	AN2385	xgeA	Protein with licheninase activity, involved in degradation of glucans: predicted glycosyl phosphatidylinositol (GPI)-anchor
	AN2466		Has domain(s) with predicted substrate-specific transmembrane transporter activity, transmembrane transporter activity, role in transmembrane transport and integral component of membrane, membrane localization
	AN2467		Ortholog of A. fumigatus Af293 : Afu6g10340, A. niger CBS 513.88 : An11g01080, A. oryzae RIB40 : AO090023000250, Aspergillus wentii : Aspwe1_0059095 and Aspergillus sydowii : Aspsy1_0125009
	AN2910	uaX	5-hydroxyisourate hydrolase
	AN2911	atfA	Basic-region leucine zipper transcription factor
	AN2989		Ortholog(s) have intracellular localization
	AN3074		Ortholog of A. nidulans FGSC A4 : AN6578, A. fumigatus Af293 : Afu3g09640, Afu6g04490, A. niger CBS 513.88 : An15g01110 and A. oryzae RIB40 : AO090701000110
	AN3079	cetA	Secreted thaumatin-like protein
	AN3080		Ortholog(s) have cytosol localization
	AN3361	nopA	Bacterial rhodopsin family G-protein coupled receptor-like protein
	AN3433		Has domain(s) with predicted RNA polymerase II transcription factor activity, sequence-specific DNA binding, zinc ion binding activity, role in regulation of transcription, DNA-templated and nucleus localization
	AN3674		Has domain(s) with predicted phospholipid binding activity
	AN4071		Ortholog(s) have role in dolichol biosynthetic process, dolichol-linked oligosaccharide biosynthetic process, polyprenol catabolic process, pseudohyphal growth
	AN4072		Ortholog of A. fumigatus Af293 : Afu1g05490, A. niger CBS 513.88 : An18g04300, A. oryzae RIB40 : AO090009000396, Aspergillus wentii : Aspwe1_0169302 and Aspergillus sydowii : Aspsy1_0057624
	AN4936	prp4	Protein kinase with a role in mRNA cis splicing, via spliceosome
	AN5068		Has domain(s) with predicted arylformamidase activity and role in tryptophan catabolic process to kynurenine
	AN5069		Ortholog of A. nidulans FGSC A4 : AN2683, A. fumigatus Af293 : Afu5g02860, Afu5g14320, A. niger CBS 513.88 : An09g04830, An14g05730 and A. oryzae RIB40 : AO090102000482, AO090001000197
	AN5492		Has domain(s) with predicted deaminase activity and role in purine ribonucleoside monophosphate biosynthetic process
	AN5493	cntA	Putative nucleoside transporter
	AN5523	tpsA	Putative alpha,alpha-trehalose-phosphate synthase (UDP-forming) with a role in trehalose biosynthesis
	AN5524		Has domain(s) with predicted hydrolase activity
	AN5634	acuD	Isocitrate lyase, required for utilization of acetate and fatty acids as carbon sources
	AN5709		Ortholog of A. fumigatus Af293 : Afu1g06670, A. niger CBS 513.88 : An18g05730, A. oryzae RIB40 : AO090001000467, Aspergillus wentii : Aspwe1_0038290 and Aspergillus sydowii : Aspsy1_0056984
	AN5749		Has domain(s) with predicted hydrolase activity and role in metabolic process
	AN5756		protein of unknown function
	AN5893	flbA	RGS (regulator of G-protein signaling) family member
	AN6403		Ortholog of Aspergillus clavatus NRRL 1 : ACLA_055850 and Aspergillus aculeatus ATCC16872 : Aacu16872_061969
	AN6509		protein of unknown function
	AN6510		Translocase of outer mitochondrial membrane complex
	AN7030	bemA	Polarisome component required for conidiation and vacuolar fusion
	AN7101		Ortholog of A. fumigatus Af293 : Afu4g03820, A. niger CBS 513.88 : An14g01070, A. oryzae RIB40 : AO090011000344, Aspergillus wentii : Aspwe1_0115647 and Aspergillus sydowii : Aspsy1_0048914
	AN7102		Ortholog of A. fumigatus Af293 : Afu4g03830, A. niger CBS 513.88 : An14g01068, A. oryzae RIB40 : AO090011000343, Aspergillus wentii : Aspwe1_0030332 and Aspergillus sydowii : Aspsy1_0060599
	AN7700		Ortholog(s) have role in regulation of fungal-type cell wall biogenesis and cytoplasm localization
	AN7950	eglC	Putative glucan endo-1,3-beta-D-glucosidase with predicted role in degradation of glucans
	AN7951		Has domain(s) with predicted DNA binding, RNA polymerase II transcription factor activity, sequence-specific DNA binding, zinc ion binding activity and role in regulation of transcription, DNA-templated, transcription, DNA-templated
	AN8643		Ortholog(s) have role in cellular response to heat, cellular response to hydrogen peroxide
	AN8740		protein of unknown function
	AN9284		Ortholog of Aspergillus tubingensis : Asptu1_0059406, Aspergillus versicolor : Aspve1_0129968 and Aspergillus sydowii : Aspsy1_0068838
	AN9285	ccgA	Ortholog of A. fumigatus grg1
	AN9286	aguA	Alpha-glucuronidase, involved in degradation of xylans
