# Supplementary material for: Transcriptomic, Protein-DNA Interaction, and Metabolomic Studies of VosA, VelB, and WetA in Aspergillus nidulans Asexual Spores
Source: mBio. 2021 Feb 9;12(1):e03128-20. doi: 10.1128/mBio.03128-20 (PMC7885118; doi:10.1128/mBio.03128-20)
Supplement: TABLE S5 [file mBio.03128-20-st005.xlsx]

## Sheet: Sheet1
	Table S5 DEGs involved in conidial-wall integrity in the null mutants’ conidia
	Gene ID	DwetA	DvosA	DvelB	Name	Description
		LogFC	LogFC	LogFC
	AN4674	5.45	4.61	5.19	wsc1	Ortholog(s) have role in asexual sporulation resulting in formation of a cellular spore, cellular response to drug and cell septum, cell surface localization
	AN1898	7.56	5.16	3.87		Ortholog(s) have role in melanin biosynthetic process from tyrosine, tyrosine catabolic process and cytoplasm localization
	AN1897	6.83	5.19	3.56	hmgA	Homogentisate 1,2-dioxygenase, enzyme in phenylalanine catabolism
	AN1899	6.48	4.72	3.16	hpdA	Putative 4-hydroxyphenylpyruvate dioxygenase with a predicted role in aromatic amino acid biosynthesis
	AN5660	3.81	3.65	3.1	wscA	Putative plasma membrane sensor-transducer
	AN4897	3.21	2.55	2.4	midA	Ortholog(s) have role in asexual sporulation resulting in formation of a cellular spore, cellular response to heat and cell septum, cell surface localization
	AN1895	6.39	2.92	2.16	maiA	Maleyl-acetoacetate isomerase, enzyme involved in phenylalanine catabolism
	AN3817	-	1.27	1.86	HMGR1	Putative 3-hydroxy-3-methylglutaryl-coenzyme A (HMG-CoA) reductase isozyme with a predicted role in sterol metabolism
	AN1896	4.53	2.5	1.22	fahA	Fumarylacetoacetate hydrolase, catalyzes the last step in the phenylalanine catabolic pathway
	AN2984	1.73	-	-	rlmA	Putative MADS-box family transcription factor
	AN7553	1.77	1.94	-	devR	Basic helix-loop-helix transcription factor required for normal conidiophore development
	AN5666	-1.15	-	-	mpkA	Putative mitogen-activated protein kinase (MAP kinase) involved in conidial germination and polarized growth
	AN9171	7.09	-	-		protein of unknown function
	AN8209	-4.97	-1.68	-1.99	wA	Conidial pigment polyketide synthase
	AN10049	-	-1.65	-2.58	mdpB	Scytalone dehydratase, putative
	AN0146	-	-2.1	-3.14	mdpC	Versicolorin ketoreductase, putative
	AN1837	5.78	1.37	-		Putative hydrophobin
	AN4845	4.57	2.71	3.86		protein of unknown function
	AN5290	2.33	4.71	4.5		Predicted glycosylphosphatidylinositol (GPI)-anchored protein
	AN6401	1.16	4.9	3.86		Putative hydrophobin
	AN7327	-1.66	1.23	-		Predicted glycosylphosphatidylinositol (GPI)-anchored protein
	AN7539	-	2.11	7.18		Putative hydrophobin
	AN8006	-9.48	-	-	dewA	Hydrophobin, protein of the conidium wall responsible for hydrophobicity of conidium surface
	AN8803	7.02	2.57	3.1	rodA	Hydrophobin
	AN0031	1.33	4.27	4.82		protein of unknown function
	AN0245	3.43	2.2	1.4	engA	Putative glucanase with a predicted role beta-glucan hydrolysis
	AN0472	4.55	2.09	-	engA	Putative 1,3-beta-glucosidase with a role in carbon starvation-induced autolytic cell wall degradation
	AN0550	-	-2.03	-		Putative glucan 1,3-beta-glucosidase with a predicted role in glucan metabolism
	AN0558	2.92	3.08	2.53	gelB	Putative 1,3-beta-transglycosidase with a predicted role in glucan processing
	AN0712	5.19	-	-	bglB	Protein with beta-glucosidase activity, involved in degradation of glucans
	AN0779	6.26	3.51	1.47		Putative glucan 1,3-beta-glucosidase with a predicted role in glucan metabolism
	AN0933	-1.67	2.52	2.68	crhC	Putative transglycosidase with a predicted role in glucan processing
	AN10150	4.56	4.14	3.8	btgA	Putative 1,3-beta-transglucosylase with a predicted role in glucan processing
	AN1041	1.29	-	-		Putative beta-1,4-endoglucanase
	AN10419	-	-2.51	-3.99		Putative beta-1,4-endoglucanase
	AN10482	6.86	3.58	1.03	bglF	Putative beta-glucosidase
	AN10779	3.27	-	-		Putative transglycosidase required for 1,6-beta-glucan biosynthesis
	AN11064	1.26	-	2.05	agnD	Putative alpha-1,3-glucanase
	AN11152	2.54	2.01	2.94	gelD	Putative 1,3-beta-transglycosidase with a predicted role in glucan processing
	AN1285	-	-1.52	-	eglA	Endo-beta-1,4-glucanase A
	AN1332	-	-1.43	-1.47	exgA	Putative exo-1,3-beta-glucanase family protein
	AN1551	6.59	6.18	6.98	btgE	Putative beta-glucosidase with predicted role in degradation of glucans
	AN1602	-5.24	-2.83	-2.88	eglD	Putative beta-1,4-endoglucanase
	AN1604	-7.48	-2.17	-1.72	agnE	Putative alpha-1,3-glucanase
	AN1804	2.87	-	-	bglC	Protein with beta-glucosidase activity, involved in degradation of glucans
	AN2314	-	-	-1.69		Putative 1,4-alpha-glucan branching enzyme with a predicted role in starch metabolism
	AN2385	1.15	5.03	3.76	xgeA	Protein with licheninase activity, involved in degradation of glucans: predicted glycosyl phosphatidylinositol (GPI)-anchor
	AN2388	1.65	5.62	4.3		Putative beta-1,4-endoglucanase
	AN2612	-2.74	-4.56	-5.46	bglK	Putative beta-glucosidase with a predicted role in degradation of glucans
	AN2690	3.17	-	-		Has domain(s) with predicted hydrolase activity, hydrolyzing O-glycosyl compounds activity and role in carbohydrate metabolic process
	AN2828	4.84	-	-1.86	bglL	beta-glucosidase, putative
	AN3046	-	1.77	1.14		Putative beta-1,4-endoglucanase
	AN3053	6.96	6.04	6.34	crhD	Putative transglycosidase with a predicted role in glucan processing
	AN3307	-1.24	2.24	4.57	agsB	Catalytic subunit of the major alpha-1,3 glucan synthase complex
	AN3418	2.89	-	-	eglB	Endo-beta-1,4-glucanase, putative
	AN3727	3.17	-	-1.5	btgD	Putative 1,3-beta-transglucosylase with a predicted role in glucan processing
	AN3729	5.81	5.41	5.39	fksA	Putative 1,3-beta-glucan synthase with a predicted role in glucan biosynthesis
	AN3730	4.37	3.72	4.59	gelC	Putative 1,3-beta-transglycosidase with a predicted role in glucan processing
	AN3777	1.37	3.64	1.88	exgB	Protein with beta-(1,6)-glucanase activity, involved in degradation of glucans
	AN3790	5.4	1.03	-	agnB	Putative alpha-1,3-glucanase
	AN3883	4.68	1.09	-		Putative glucanase with a predicted role beta-glucan hydrolysis
	AN3903	4.46	2.72	3.22	bglH	Putative beta-glucosidase with a predicted role in polysaccharide degradation
	AN3949	5.39	-	-	bglN	Putative beta-glucosidase with a predicted role in polysaccharide degradation
	AN4052	-	-	1.28	exgC	Putative glucan 1,3-beta-glucosidase with a predicted role in glucan metabolism
	AN4102	2.27	1.36	-	bglA	Putative beta-glucosidase
	AN4515	2.91	3.04	3.01	crhB	Putative transglycosidase with a predicted role in glucan processing
	AN4536	1.8	-	1	psk1	Ortholog(s) have protein serine/threonine kinase activity, role in negative regulation of glycogen biosynthetic process, protein phosphorylation, regulation of (1->6)-beta-D-glucan biosynthetic process and cytosol, nucleus localization
	AN4700	2.1	1.59	1.69	btgC	Protein with endo-beta-(1,3)-glucanase activity, involved in degradation of glucans
	AN4825	3.01	2.93	-		Putative glucan 1,3-beta-glucosidase with a predicted role in glucan metabolism
	AN4852	3.61	-	-1.23		Putative glucan 1,3-beta-glucosidase with a predicted role in glucan metabolism
	AN5176	-	-	-1.58	cbhA	Putative cellulose 1,4-beta-cellobiosidase with a predicted role in degradation of glucans
	AN5214	-3.13	-2	-1.49	eglB	Putative beta-1,4-endoglucanase, involved in degradation of glucans
	AN5282	4.13	-	2.35	cbhC	Protein with cellulose 1,4-beta-cellobiosidase activity, involved in degradation of glucans
	AN5585	-	1.07	1.34		Putative C-3 sterol keto reductase with a predicted role in sterol metabolism
	AN5818	2.39	-	-		Has domain(s) with predicted role in (1->6)-beta-D-glucan biosynthetic process, cell wall biogenesis and extracellular region localization
	AN5976	-	-1.35	-1.81	bglG	Putative beta-glucosidase
	AN6428	-	3.61	-		Putative beta-1,4-endoglucanase
	AN6620	-	-	-2.02		Has domain(s) with predicted hydrolase activity, hydrolyzing O-glycosyl compounds activity and role in carbohydrate metabolic process
	AN6652	-	-	-1.29	bglE	Putative beta-glucosidase
	AN6697	7.3	6.79	7.09	sunA	Putative Sun-family protein
	AN6786	3.39	1.25	-		Putative beta-1,4-endoglucanase
	AN6948	-	2.99	4.18	crhE	Putative transglycosidase with a predicted role in glucan processing
	AN7345	-	-	1.27	agdC	Protein with glucosidase activity, involved in degradation of glucans
	AN7349	3.8	-2.52	-5.49	mutA	Protein with alpha-1,3-glucanase (mutanase) activity, involved in carbohydrate catabolism
	AN7511	-1.53	-	-	gelE	Putative 1,3-beta-transglycosidase with a predicted role in glucan processing
	AN7533	3.24	1.04	-	exgD	Protein with exo-beta-(1,3)-glucanase activity, involved in degradation of glucans
	AN7657	4.03	4.11	3.05	gelA	Putative 1,3-beta-transglycosidase with a predicted role in glucan processing
	AN7735	1.85	-	-	eglD	Putative endoglucanase
	AN7865	6.69	6.03	6.31	bglJ	Putative beta-glucosidase
	AN7869	2.22	3.1	1.73		Putative exo-1,3-beta glucanase family protein
	AN7891	2.91	-	5.55		Putative beta-1,4-endoglucanase
	AN7915	-2.63	-1.9	1.75	bglD	putative glucosidase
	AN7950	-1.37	1.96	2.17	eglC	Putative glucan endo-1,3-beta-D-glucosidase with predicted role in degradation of glucans
	AN8068	1.63	-	-		Putative beta-1,4-endoglucanase
	AN8480	-2.45	-	-		Putative glucan 1,3-beta-glucosidase with a predicted role in glucan metabolism
	AN8846	1.8	1.05	-		Putative 1,3-beta-glucan synthase with a predicted role in glucan biosynthesis
	AN8947	-5.41	-	-2.33	exgE	Putative exo-1,3-beta-glucanase with a predicted role in glucan processing
	AN9042	4.03	-	-3.32	agnC	Putative alpha-1,3-glucanase
	AN9524	3.98	-	-		Putative beta-1,4-endoglucanase
	AN0541	-	6.85	7.6		Endochitinase with a predicted role in chitin hydrolysis
	AN7794	5.34	5.96	5.81		Putative chitin deacetylase
	AN0509	-	4.93	5.7		Class V chitin synthase with a role in chitin biosynthesis
	AN0517	-	1.24	5.05		Class II chitin synthase with a role in chitin biosynthesis
	AN0799	2.2	3.82	4.36		Class V chitinase
	AN8706	1.58	2.38	3.98	gnaA	Has domain(s) with predicted chitin binding activity
	AN6318	4.97	4.24	3.94	csmA	Putative chitinase
	AN6317	4.75	4	3.75	csmB	Has domain(s) with predicted catalytic activity, chitin binding, chitinase activity, hydrolase activity, hydrolyzing O-glycosyl compounds activity and role in carbohydrate metabolic process, chitin catabolic process
	AN5454	4.17	-	3.21		Putative class III chitinase
	AN8241	2.84	3.17	3.16	chiA	Putative chitin deacetylase
	AN11051	4.59	2.8	2.98		Putative GH 75 family chitosanase
	AN5152	1.9	3.17	2.89		Ortholog of A. fumigatus Af293 : Afu1g07110, A. niger CBS 513.88 : An07g09650, A. oryzae RIB40 : AO090012000963, Aspergillus wentii : Aspwe1_0028295 and Aspergillus sydowii : Aspsy1_0091614
	AN9380	-	2.83	2.82		Ortholog(s) have role in ascospore wall assembly, ascospore wall chitin catabolic process and cytosol, nucleus localization
	AN2523	2.55	2.93	2.8	chsB	Putative chitinase
	AN7886	-	-	2.3		Protein with a predicted role in the regulation of chitin synthase activity
	AN9327	2.34	-	2.19		Putative chitinase
	AN1555	3.05	2.44	2.09	chsD	Putative chitinase
	AN8999	-	1.48	2.05		Putative chitinase
	AN0299	1.44	2.12	1.81		Class III chitin synthase with a role in chitin biosynthesis
	AN0778	2.25	2.11	1.74		Has domain(s) with predicted viral capsid localization
	AN4871	8.23	3.62	1.7	chiB	Putative chitinase
	AN12279	2.58	2.48	1.48		Putative phosphoacetylglucosamine mutase with a predicted role in chitin biosynthesis
	AN1069	2.02	1.3	1.38		Ortholog(s) have unfolded protein binding activity
	AN3445	-	1.04	1.29		Putative chitinase
	AN4566	1	1.38	1.26	chsC	Putative chitin deacetylase
	AN11233	4.82	-	1.23		Extracellular N-acetyl-beta-glucosaminidase with a predicted role in chitin hydrolysis
	AN4234	1.88	1.63	-	pcmA	Putative chitinase
	AN7032	2.19	-	-	chsA	Protein with a predicted role in the regulation of chitin synthase activity
	AN1852	3.7	-	-		Has domain(s) with predicted chitin binding activity, role in chitin metabolic process and extracellular region localization
	AN8765	1.37	-	-		Putative class V chitinase
	AN1502	5.51	2.93	-	nagA	Putative UDP-N-acetylglucosamine pyrophosphorylase with a predicted role in chitin biosynthesis
	AN4367	1.32	-	-	chsF	Has domain(s) with predicted chitin synthase activity and role in chitin biosynthetic process
	AN0499	7.81	-	-		Class I chitin synthase with a role in chitin biosynthesis
	AN0221	-1	-	-		Class IV chitin synthase involved in chitin biosynthesis
	AN11059	1.06	-	-		Class VI chitin synthase with a role in chitin biosynthesis
	AN10309	-	-1.29	-1.28		Putative endochitinase
	AN9094	-1.14	-	-1.41	ungA	Protein with a predicted role in the regulation of chitin synthase activity
	AN8481	-	-1.02	-1.43		Putative class V chitinase
	AN11063	-	-1.6	-2.72		Putative glucosamine-phosphate N-acetyltransferase with a predicted role in chitin biosynthesis
	AN3441	-2.9	-2.7	-3.25	orlA	Trehalose 6-phosphate phosphatase, predicted subunit of the trehalose-6-phosphate synthase/phosphatase complex
	AN5523	-1.62	-1.65	-2.37	tpsA	Putative alpha,alpha-trehalose-phosphate synthase (UDP-forming) with a role in trehalose biosynthesis
	AN5635	-	-1.8	-1.76	treB	Putative alpha, alpha-trehalase with a predicted role in trehalose hydrolysis
	AN1959	-3.35	-3.16	-	vosA	Nuclear protein involved in spore formation and trehalose accumulation
	AN10533	-1.5	-1.48	-2.55	tppC	Putative trehalose-6-phosphate synthase
	AN8639	-2.01	-1.35	-4.28	tpsC	Putative alpha,alpha-trehalose-phosphate synthase (UDP-forming) with a predicted role in trehalose biosynthesis
	AN10506	-1.65	-4.86	-1.83	rfab	Ortholog of A. fumigatus Af293 : Afu5g14780, A. niger CBS 513.88 : An18g01640, A. oryzae RIB40 : AO090103000417, Aspergillus versicolor : Aspve1_0173600 and Aspergillus niger ATCC 1015 : 42671-mRNA
	AN5021	-1.81	-2.37	-3.18	ccg-9	Ortholog(s) have role in conidium formation, regulation of growth rate
	AN9340	1.58	-	-	treA	Alpha,alpha-trehalase with a role in trehalose hydrolysis
	AN3515	-1.39	-	-		Ortholog(s) have alpha-glucoside:proton symporter activity, maltose:proton symporter activity, trehalose transmembrane transporter activity
