# Supplementary material for: Transcriptomic, Protein-DNA Interaction, and Metabolomic Studies of VosA, VelB, and WetA in Aspergillus nidulans Asexual Spores
Source: mBio. 2021 Feb 9;12(1):e03128-20. doi: 10.1128/mBio.03128-20 (PMC7885118; doi:10.1128/mBio.03128-20)
Supplement: TABLE S6 [file mBio.03128-20-st006.xlsx]

## Sheet: Sheet1
	Table S6 DEGs involved in amino acid metabolism in the null mutants’ conidia
	Gene ID	DwetA	DvosA	DvelB	Name	Description
		LogFC	LogFC	LogFC
	AN0240	-2.76	-1.82	-1.35	pppA	Putative transaldolase with a predicted role in the pentose-phosphate shunt
	AN0354	-1.08	-	-	aroG	Putative 3-deoxy-D-arabino-heptulosonate 7-phosphate synthase with a predicted role in aromatic amino acid family biosynthesis
	AN0385	-	-	2.34		Putative branched chain amino acid aminotransferase with a predicted role in branched chain amino acid biosynthesis
	AN0688	-2.4	-	-		Putative transketolase with a predicted role in the pentose-phosphate shunt or xylulose metabolism
	AN0708	-1.12	-	1.03	aromA	Putative pentafunctional AROM polypeptide with 3-dehydroquinate synthase, 3-dehydroquinate dehydratase, shikimate 5-dehydrogenase, shikimate kinase, and EPSP synthase activities
	AN0840	-	-	1.01		Putative alpha-isopropylmalate synthase with a predicted role in valine, leucine, and isoleucine metabolism
	AN0912	-2.46	-1.2	-		Putative Beta-isopropylmalate dehydrogenase with a predicted role in valine, leucine, and isoleucine metabolism
	AN1003	-1.29	-	-		Putative isocitrate dehydrogenase (NAD+) with a predicted role in the TCA cycle
	AN1135	-	-	-1.31	qutE	Putative 3-dehydroquinate dehydratase with a predicted role in aromatic amino acid biosynthesis
	AN1150	-	-	1.22	orn7	Putative transaminase with a predicted role in arginine metabolism
	AN1222	-1.23	1.56	1.42	sasA	Putative S-adenosylmethionine synthetase
	AN1246	-2.45	-1.48	-2.16	pgkA	Putative phosphoglycerate kinase with a predicted role in gluconeogenesis and glycolysis
	AN1513	-1.79	-	-	cysF	Putative cysteine synthase or cystathionine beta-synthase with a predicted role in amino acid metabolism
	AN1673	4.05	1.7	1.62		Ortholog(s) have 3-deoxy-7-phosphoheptulonate synthase activity
	AN1883	-	-	1.56	arg3	Putative argininosuccinate synthase with a predicted role in arginine metabolism
	AN1888	2.98	-	-		Putative ketose-1,6-bisphosphate aldolase
	AN1923	-	1.01	1.33		Putative alanine transaminase with a predicted role in alanine and aspartate metabolism
	AN1965	-1.65	-	-	prs2	Putative ribose-phosphate pyrophosphokinase with a predicted role in histidine metabolism
	AN1990	-	-	1.2	lys7	Putative homocitrate synthase with a predicted role in pyruvate metabolism
	AN1993	2.05	2.1	2.99		Putative aspartate transaminase with a predicted role in alanine, aspartate, and aromatic amino acid metabolism
	AN2293	-1.03	-	-1.27		Putative phosphoribosyl-5-amino-1-phosphoribosyl-4-imidazolecarboxiamide isomerase with a predicted role in histidine metabolism
	AN2525	1.13	-	-		Putative L-serine dehydratase with a predicted role in glycine, serine, and threonine metabolism
	AN2583	-	2.78	4.63	gpdC	Putative glyceraldehyde-3-phosphate dehydrogenase with a predicted role in gluconeogenesis and glycolysis
	AN2723	1.97	-	-		Putative multifunctional enzyme with a predicted role in histidine metabolism
	AN2728	-6.21	-3.7	-7.85		Has domain(s) with predicted catalytic activity, lyase activity and role in metabolic process
	AN2793	1.14	1.01	2.74	leu2B	Putative Beta-isopropylmalate dehydrogenase with a predicted role in valine, leucine, and isoleucine metabolism
	AN2875	-3.74	-1.87	-3.23	fbaA	Putative fructose-bisphosphate aldolase with a predicted role in gluconeogenesis and glycolysis
	AN2901	2.64	1.83	2.47	agaA	arginase, putative
	AN2914	-1.37	-	-	arg1	Putative argininosuccinate lyase with a predicted role in arginine metabolism
	AN2999	-1.16	-	-	idpA	isocitrate dehydrogenase (NADP+), putative
	AN3031	-1.31	-	1.23		Putative threonine synthase with a predicted role in glycine, serine, and threonine metabolism
	AN3058	-1.96	1.29	1.81		Putative glycine hydroxymethyltransferase with a predicted role in glycine, serine, and threonine metabolism
	AN3059	-2.46	-1.46	-1.47	pgmA	Putative phosphoglycerate mutase with a predicted role in gluconeogenesis and glycolysis
	AN3169	-1.34	-	-	prs3	Putative ribose-phosphate pyrophosphokinase with a predicted role in histidine metabolism
	AN3223	-1.63	-2	-2.43	pfkA	6-phosphofructokinase, putative
	AN3456	-	-1.33	-		Putative cystathionine gamma-synthase with a predicted role in methionine metabolism
	AN3634	-1.48	-	-1.09		Putative anthranilate phosphoribosyltransferase with a predicted role in aromatic amino acid biosynthesis
	AN3748	-2.43	-	-		Putative ATP phosphoribosyltransferase with a predicted role in histidine metabolism
	AN3830	-2.04	-	1.2	ileA	L-threonine dehydratase with a predicted role in glycine, serine, and threonine metabolism
	AN3894	-	2.47	2.82		Putative aconitate hydratase with a predicted role in the TCA cycle
	AN4058	-1.43	-	-1.93		Putative dihydroxy acid dehydratase with a predicted role in branched-chain amino acid biosynthesis
	AN4156	-	-2.84	-2.18		Has domain(s) with predicted catalytic activity, pyridoxal phosphate binding activity
	AN4159	-	-1.24	-	glnA	Putative glutamate-ammonia ligase with a predicted role in glutamate and glutamine metabolism
	AN4217	-	-1.3	2.2		Putative dehydratase with a predicted role in glycine, serine, and threonine metabolism
	AN4323	-	-	1.83		Putative branched chain amino acid aminotransferase with a predicted role in valine, leucine, and isoleucine metabolism
	AN4355	-	-	1.11		Ortholog(s) have cytosol localization
	AN4401	-	-	1.49		Putative asparagine synthase with a predicted role in asparagine metabolism
	AN4430	-	-	1.44	AHAS-S	Small subunit of acetolactate synthase involved in branched-chain amino acid biosynthesis under hypoxic conditions
	AN4443	-2.06	1.37	1.26	metH	Putative methionine synthase with a predicted role in methionine metabolism
	AN4956	-	-	1.58	AHAS-L	Large subunit of acetolactate synthase involved in branched-chain amino acid biosynthesis under hypoxic conditions
	AN5134	-1.06	-	-	gltA	Glutamate synthase, NAD(+)-dependent (GOGAT) with a predicted role in glutamate and glutamine metabolism
	AN5138	-	-1.69	-2.21		Putative dihydroxy acid dehydratase with a predicted role in branched-chain amino acid biosynthesis
	AN5206	-2.01	-	1.26	lysB	Putative homoisocitrate dehydrogenase with a predicted role in lysine metabolism
	AN5210	1.44	1.47	1.42	pkiA	Putative pyruvate kinase with a predicted role in gluconeogenesis and glycolysis
	AN5300	-	-	-1.11		Putative aconitate hydratase with a predicted role in the TCA cycle
	AN5426	-	-	3.66		Putative threonine aldolase with a predicted role in glycine, serine, and threonine metabolism
	AN5444	-	1.93	2.03		Putative tryptophan synthase with a predicted role in aromatic amino acid biosynthesis
	AN5525	-2.39	-	-	acoA	Putative aconitate hydratase with a predicted role in the TCA cycle
	AN5610	-1.28	-	-		Putative L-aminoadipate-semialdehyde dehydrogenase with a predicted role in lysine metabolism
	AN5701	-	1.28	1.63	aroF	Putative 3-deoxy-D-arabino-heptulosonate 7-phosphate synthase with a predicted role in aromatic amino acid biosynthesis
	AN5746	-1.21	-	-1.21	acuN	Putative phosphopyruvate hydratase with a predicted role in gluconeogenesis and glycolysis
	AN5749	-	-1.42	-1.98		Has domain(s) with predicted hydrolase activity and role in metabolic process
	AN5820	4.06	2.67	2.71	mecA	Cystathionine beta-synthase, an enzyme involved in methionine, S-adenosylmethionine, and cysteine biosynthesis
	AN5886	-	-	1.82	luA	Alpha-isopropylmalate isomerase with a predicted role in valine, leucine, and isoleucine metabolism
	AN5907	-1.58	1.77	-		Putative ribose-5-phosphate isomerase
	AN5908	2.58	1.92	1.49	tpiB	Putative triose-phosphate isomerase with a predicted role in glycolysis
	AN5957	-	1.41	2.09		Putative branched chain amino acid aminotransferase with a predicted role in valine, leucine, and isoleucine metabolism
	AN6025	-2.7	-1.04	-1.63		Putative delta-1-pyrroline-5-carboxylate dehydrogenase with a predicted role in glutamate and glutamine metabolism
	AN6048	3.14	2.22	1.02		Putative aspartate transaminase with a predicted role in amino acid metabolism
	AN6113	1.06	-	-1.45		Has domain(s) with predicted catalytic activity and role in carbohydrate metabolic process
	AN6231	1.56	-	-	trpB	Tryptophan synthase involved in tryptophan biosynthesis
	AN6338	3.33	-	-		Putative aromatic-amino-acid transaminase with a predicted role in aromatic amino acid biosynthesis
	AN6346	-2.91	-	-		Putative dihydroxy-acid dehydratase with a predicted role in valine, leucine, and isoleucine metabolism
	AN6403	-11.38	-2.62	-4.6		Ortholog of Aspergillus clavatus NRRL 1 : ACLA_055850 and Aspergillus aculeatus ATCC16872 : Aacu16872_061969
	AN6521	-	1.01	1.56	lysF	Homoaconitate hydratase, enzyme of the lysine biosynthesis pathway
	AN6536	-2.45	-	-	hisB	Imidazole glycerol-phosphate dehydratase, catalyzes the seventh enzymatic step in histidine biosynthesis
	AN6650	3.76	2.74	1.39	mcsA	Methylcitrate synthase with a predicted role in the methylcitrate pathway or the TCA cycle
	AN6654	1.06	-	-1.67		Has domain(s) with predicted catalytic activity, glutamate-ammonia ligase activity and role in glutamine biosynthetic process, nitrogen compound metabolic process
	AN6711	-1.39	-	1.02	prs1	Putative ribose-phosphate pyrophosphokinase with a predicted role in histidine metabolism
	AN6900	-2.96	-2.37	-3.58	tpiA	Putative triose-phosphate isomerase with a predicted role in gluconeogenesis and glycolysis
	AN7358	1.11	-	-		Putative dihydroxy acid dehydratase with a predicted role in branched-chain amino acid biosynthesis
	AN7387	-	-	-1.51	pcrA	Putative pyrroline-5-carboxylate reductase with a predicted role in proline metabolism
	AN7430	-	-	1.04	hisHF	Putative glutamine amidotransferase with a predicted role in histidine metabolism
	AN7564	-	-1.35	-2.41		Putative threonine aldolase with a predicted role in glycine, serine, and threonine metabolism
	AN7588	-	-	1.29		Putative ribulose-phosphate 3-epimerase with a predicted role in the pentose-phosphate shunt
	AN7722	-	-	1.53	orn4	Putative N-acetyltransferase with a predicted role in arginine metabolism
	AN7876	2.97	7.46	7.77		Putative branched chain amino acid aminotransferase with a predicted role in branched chain amino acid biosynthesis
	AN7878	-2.25	3.05	2.54		Putative branched chain amino acid aminotransferase with a predicted role in valine, leucine, and isoleucine metabolism
	AN8041	-1.45	-	-1.79	gpdA	Glyceraldehyde-3-phosphate dehydrogenase with a predicted role in gluconeogenesis and glycolysis
	AN8057	-1.54	-1.17	-1.06	cysB	Cysteine synthase
	AN8275	-2.29	-	-	citA	Mitochondrial citrate synthase with a predicted role in the TCA cycle
	AN8277	-	-1.57	-2.6	cysD	Putative bifunctional enzyme with a predicted role in methionine metabolism
	AN8511	-	-	4.99		Branched chain amino acid aminotransferase, putative
	AN8754	-2.13	-	-1.29		Putative asparagine synthase with a predicted role in asparagine metabolism
	AN8770	-	1.21	1.97		Putative bifunctional enzyme with a predicted role in arginine metabolism
	AN8843	-2.74	-	-		Putative homoserine kinase with a predicted role in glycine, serine, and threonine metabolism
	AN8859	-1.69	-	-		Putative aspartate kinase with a predicted role in glycine, serine, and threonine metabolism
	AN8866	-1.82	-	-		Putative phosphoglycerate dehydrogenase with a predicted role in glycine, serine, and threonine metabolism
