# Supplementary material for: Transcriptomic, Protein-DNA Interaction, and Metabolomic Studies of VosA, VelB, and WetA in Aspergillus nidulans Asexual Spores
Source: mBio. 2021 Feb 9;12(1):e03128-20. doi: 10.1128/mBio.03128-20 (PMC7885118; doi:10.1128/mBio.03128-20)
Supplement: TABLE S7 [file mBio.03128-20-st007.xlsx]

## Sheet: Sheet1
	Table S7 DEGs contained in the secondary metabolism gene clusters in the null mutants’ conidia
	Cluster	Backbone gene ID	Gene ID	DwetA	DvosA	DvelB	Name	Description
				LogFC	LogFC	LogFC
	1	AN0016	AN0021	-	3.12	8		protein of unknown function
			AN0014	3.12	-	-		protein of unknown function
			AN0023	-	3.48	-		putative oxidoreductase
			AN0019	-	2.43	-		protein of unknown function
			AN0016	2.17	1.64	-		Putative nonribosomal peptide synthase
			AN0024	-3.32	-	-		oxidoreductase, putative
			AN10005	-	1.24	-		oxidoreductase, putative
			AN0017	-1.61	-	-1.77		Copper ion homeostasis protein, putative
			AN0020	-6.34	-3.37	-2.65		protein of unknown function
			AN0028	-5.26	-3.51	-3.45		hydrolase, putative
			AN0015	-	-2.94	-3.76		Predicted transmembrane transporter
	2	AN0150	AN10021	-2.45	-1.29	-2.56	mdpA	transcription coactivator, putative
			AN10049	-	-1.65	-2.58	mdpB	Scytalone dehydratase, putative
			AN0146	-	-2.1	-3.14	mdpC	Versicolorin ketoreductase, putative
			AN0147	-	-2.43	-3.41	mdpD	Flavin-containing monooxygenase
			AN0148	-2.04	-	-	mdpE	Putative C6 zinc finger transcription factor
			AN0149	-1.68	-	-1.69	mdpF	Putative zinc-dependent hydrolase
			AN0150	-2.33	-	-2.45	mdpG	Polyketide synthase
			AN10022	-4.31	-1.6	-3.17	mdpH	Protein with homology to the DUF 1772 superfamily
			AN10035	-1.71	-1.08	-1.69	mdpI	Putative AMP-binding CoA ligase
			AN10038	-5.18	-4.25	-8.28	mdpJ	Putative glutathione S transferase
			AN10044	-4.63	-4.76	-7.48	mdpK	putative oxidoreductase
			AN10023	-1.58	-4.76	-7.15	mdpL	Member of the monodictyphenone (mdp) secondary metabolite biosynthesis gene cluster
			AN10036	-	1.3	2.54		Putative transmembrane transporter
			AN0156	-1.08	1.4	1.37		Inositol tetrakisphosphate 3-kinase, putative
			AN0157	-3.42	1.79	1.09		protein of unknown function
			AN10024	2.24	-	-		monooxygenase, putative
			AN10039	-6.79	-1.96	-3		Putative histidine acid phosphatase
	3	AN0523	AN0523	-	5.36	5.18	pkdA	Putative polyketide synthase
			AN0528	5.32	6.18	7.29		Putative transmembrane transporter
			AN0529	2.33	6.13	7.23		protein of unknown function
			AN0521	-	3.99	5.27		oxidoreductase, putative
			AN0524	-	4.04	4.78		protein of unknown function
			AN0533	-	2.89	4.38		Putative Zn(II)2Cys6 transcription factor
			AN0531	-1.63	3.58	4.38		protein of unknown function
			AN0526	-	3.84	4.23		oxidoreductase, putative
			AN0525	-	2.59	4		oxidoreductase, putative
			AN0530	-	-	3.48		monooxygenase, putative
			AN0520	-	-	3.47		UDP-N-acetylmuramate dehydrogenase, putative
			AN0527	-	3.24	3.4		Putative histidine acid phosphatase
			AN0532	-4.08	-	-1.16		Predicted DDE1 transposon-related ORF
	4	AN0607	AN0606	-	1.96	-	CYP5076A1	Putative cytochrome P450
			AN0596	-1.38	-	-	ddbA	DNA damage binding protein, putative
			AN0607	3.94	2.96	4.8	sidC	Non-ribosomal peptide synthetase
			AN0609	2.45	5.42	8.52	sidI	Triacetylfusarinine C (TAFC) biosynthetic enoyl-CoA hydratase
			AN0608	2.23	2.7	4.69		N',N'',N'''-triacetylfusarinine C biosynthetic protein, putative
			AN0601	2.69	-	1.78		Putative transmembrane transporter
			AN0595	1.27	-	-		putative NADPH-cytochrome P450 reductase
			AN0602	4.82	-	-		protein of unknown function
			AN0597	-1.91	-	-		protein of unknown function
			AN0593	3.5	1.03	-		Putative dehydrogenase
			AN0592	3.12	-	-1.21		RNA binding protein, putative
			AN0600	-	-1.29	-1.24		protein of unknown function
			AN0598	-1.79	-1.89	-1.73		Ortholog(s) have role in cellular response to DNA damage stimulus and FANCM-MHF complex localization
			AN0599	-3.2	-2.25	-4.24		oxidoreductase, putative
	5	AN10289	AN2349	4.16	-	1.39	atrC	Putative ATP-binding cassette (ABC) transporter of the P-glycoprotein cluster
			AN2343	1.44	5.45	4.46		Putative nitroreductase
			AN2342	1.57	-	-		protein of unknown function
			AN2346	1.19	-	-		protein of unknown function
			AN2344	-	-2.18	-3.06		Putative transmembrane transporter
			AN10289	-	-4.59	-4.47		Putative dimethyl-allyl-tryptophan synthase (DMATS)-type aromatic prenyltransferase
	6	AN10297	AN2398	1.86	6.66	9.32		O-methyltransferase, putative
			AN2396	5.33	4.32	4.31		oxidoreductase, putative
			AN2399	-	-	3.96		protein of unknown function
			AN2397	4.36	2.62	3.84		protein of unknown function
			AN10297	-1.25	2.97	3.51		NAD-binding acyl CoA synthetase, putative
			AN2392	3.21	-	2.21		bHLH transcription factor, putative
			AN2395	4.51	1.44	-		beta-glucuronidase, putative
			AN2400	-3.25	-	-		protein of unknown function
			AN2393	-5.96	-	-1.35		Short chain oxidoreductase/dehydrogenase, putative
			AN10300	-1.3	-1.06	-1.48		Putative Zn(II)2Cys6 transcription factor
			AN2402	-1.55	-	-		oxidoreductase, putative
			AN2405	-	-	-2.11		methyltransferase, putative
			AN2404	-1.15	-1.99	-5.09		protein of unknown function
	7	AN1034	AN1029	4.1	5.34	6.08	afoA	Protein with homology to CtnR, citrinin biosynthesis transcriptional activator
			AN1031	-	7.25	8.29	afoB	Putative efflux pump
			AN1032	-1.1	4.27	5.09	afoC	putative oxidoreductase
			AN1033	-1.57	3.59	4.6	afoD	Putative salicylate hydroxylase
			AN1034	-	6.3	5.67	afoE	Putative polyketide synthase
			AN1035	-	7.08	6.66	afoF	Putative FAD/FMN-dependent oxygenase
			AN1036	6	6.09	5.28	afoG	Putative polyketide synthase
			AN1030	-	7.02	8.16		oxidoreductase, putative
			AN11287	-	3.95	-		protein of unknown function
	8	AN1036	AN1037	1.5	2.57	1.86	odeA	Oleate delta-12 desaturase
	9	AN10430	AN3609	-	1.21	-	CYP681A1	Putative cytochrome P450
			AN3612	-	-3.03	-3.7		Putative polyketide synthase
	10	AN10486	AN3914	3.95	-	-	crhA	Transglycosidase, putative
			AN3913	-	-1.23	-	cyaA	adenylate cyclase, putative
			AN3917	1.41	-	-	CYP539D1	Putative cytochrome P450
			AN3911	-	2.43	1.83	sndA	Putative Zn(II)2Cys6 transcription factor
			AN3916	-	-	1.82		glycerol kinase, putative
			AN10491	1.08	-	-		Putative Zn(II)2Cys6 transcription factor
			AN10486	-	-1.07	-1.73		Putative nonribosomal peptide synthetase (NRPS)-like enzyme
			AN3915	-	-3.38	-2.32		Putative transmembrane transporter
	11	AN10576	AN4643	2.88	3.67	1.82	CYP675A1	Putative cytochrome P450
			AN10576	-4.45	-3.54	-3.47	ivoA	One module nonribosomal peptide synthetase (NRPS)
			AN4642	2.22	4.37	4.01		protein of unknown function
			AN4640	-	-	3.73		Putative transmembrane transporter
			AN4645	2.67	2.54	3.26		protein of unknown function
			AN4648	-2.05	-	1.04		Small nucleolar ribonucleoprotein complex subunit, putative
			AN4644	1.31	-	-		Putative cytochrome P450
			AN4649	-2.26	-	-		protein of unknown function
			AN4647	-	-1.77	-		protein of unknown function
	12	AN11080	AN8480	-2.45	-	-		Putative glucan 1,3-beta-glucosidase with a predicted role in glucan metabolism
			AN11082	-1.32	-	-		Ortholog of A. fumigatus Af293 : Afu3g01020, A. niger CBS 513.88 : An13g02710, A. oryzae RIB40 : AO090009000080, Aspergillus wentii : Aspwe1_0114128 and Aspergillus sydowii : Aspsy1_0159929
			AN11080	-	-	-1.28		Putative dimethyl-allyl-tryptophan synthase (DMATS)-type aromatic prenyltransferase
			AN8481	-	-1.02	-1.43		Putative chitinase
	13	AN11191	AN9218	-	2.87	3.12	CYP540D1	Putative sterol 14-demethylase with a predicted role in sterol metabolism
			AN9214	-	1.84	-	CYP550B2	Putative cytochrome P450
			AN9210	-	3.72	1.29	CYP662A1	Putative cytochrome P450
			AN11192	-	-	-1.75	CYP664A1	Putative cytochrome P450
			AN9207	3.44	5.83	5.32		Has domain(s) with predicted RNA binding, endoribonuclease activity, ribonuclease activity
			AN11191	1.17	3.98	4.79		Putative polyketide synthase (PKS)
			AN11198	-	-	3.54		Has domain(s) with predicted heme binding, oxidoreductase activity and role in oxidation-reduction process
			AN9221	-	2.16	1.63		putative transcription factor
			AN9220	-	6.63	-		Ortholog of A. fumigatus Af293 : Afu5g10320, A. oryzae RIB40 : AO090001000034, Neosartorya fischeri NRRL 181 : NFIA_076940 and Aspergillus versicolor : Aspve1_0038692
			AN11200	3.2	3.25	1.25		Ortholog of A. fumigatus Af293 : Afu5g10300, Neosartorya fischeri NRRL 181 : NFIA_076960, Aspergillus fumigatus A1163 : AFUB_057880 and Aspergillus sydowii : Aspsy1_0036837
			AN9219	-	7.11	-		Has domain(s) with predicted role in transmembrane transport and integral component of membrane localization
			AN9213	-4.03	-1.88	-2.23		Has domain(s) with predicted hydrolase activity
	14	AN11194	AN9234	-	-	3.05		Predicted oxidoreductase
			AN9235	-3.21	-	2.03		Has domain(s) with predicted catalytic activity and role in metabolic process
			AN9223	6.25	-	-		Putative demethylsterigmatocystin 6-O-methyltransferase
			AN11201	5.61	-	-		Predicted oxidoreductase
			AN11193	6.99	-	-		Has domain(s) with predicted oxygen transporter activity
			AN9236	-3.11	-	-		putative transcription factor
	16	AN1242	AN1242	-2.28	2.66	-1.05	nlsA	Putative nonribosomal peptide synthase (NRPS)
			AN1243	-3.57	-	-		Has domain(s) with predicted role in transmembrane transport and integral component of membrane localization
	17	AN1680	AN1677	5.79	4.55	4.15		Short-chain dehydrogenase
			AN1682	-1.05	-	-		Ortholog of A. fumigatus Af293 : Afu4g08680, A. niger CBS 513.88 : An04g03500, A. oryzae RIB40 : AO090023000689, Aspergillus wentii : Aspwe1_0075630 and Aspergillus sydowii : Aspsy1_0038709
			AN1678	2.18	-	-		putative transcription factor
			AN1679	1.7	-	-1.11		Putative oxidoreductase with a predicted role in carbohydrate metabolism
			AN1680	-	-1.87	-2.25		Putative nonribosomal peptide synthase (NRPS)-like enzyme
	18	AN1784	AN1786	2.96	-	-		Predicted monooxygenase
			AN1780	-1.17	-	-		Ortholog(s) have aminopeptidase activity, role in protein processing, protein stabilization and extrinsic component of mitochondrial inner membrane, nucleus localization
			AN1787	1.85	-	-		Predicted UDP-N-acetylmuramate dehydrogenase
			AN1785	-1.7	-	-		protein of unknown function
			AN1784	-1.93	-	-2.14		Putative polyketide synthase
			AN1782	-1.31	-1.56	-2.19		Has domain(s) with predicted NAD+ binding activity
	19	AN2032	AN2037	-	2.01	3.08	cipA	Predicted NAD binding oxidoreductase
			AN2040	3.7	1.17	1.57	CYP552A2	Putative cytochrome P450
			AN2032	-1.92	-	2.43	pkhA	Putative polyketide synthase
			AN2035	4.12	1.64	2.6	pkhB	Putative polyketide synthase
			AN2034	-	2.49	5.13		protein of unknown function
			AN2030	-	2.81	4.7		Predicted oxidoreductase
			AN2036	-	3.26	4.49		Putative Zn(II)2Cys6 transcription factor
			AN2031	-	-	3.64		protein of unknown function
			AN2039	-2.05	4.4	3.45		oxidoreductase, putative
			AN2043	2.72	1.85	2.61		putative amino acid transmembrane transporter
			AN2038	-6.14	-	1.39		Predicted oxidoreductase
			AN2042	-2.5	-1.1	-		FAD binding domain-containing protein
			AN2033	-4.56	-1.39	-		Predicted monooxygenase
			AN2041	1.06	-	-		protein of unknown function
	21	AN2064	AN2062	3.9	2.03	2.56	bipA	Putative ER-resident chaperone of the HSP70 family
			AN2064	-	-	1.24		Putative nonribosomal peptide synthase (NRPS)-like enzyme
			AN2066	-	-1.11	-1.33		Ortholog(s) have role in ascospore-type prospore assembly, protein targeting to vacuole involved in ubiquitin-dependent protein catabolic process via the multivesicular body sorting pathway
			AN2063	-	-1.61	-2.11		Ortholog(s) have cytosol localization
	22	AN2545	AN2545	2.16	-	-	easA	Putative nonribosomal peptide synthetase
			AN2547	1.17	2.82	3.2	easB	Putative polyketide synthase
			AN2548	5.05	4.85	5.32	easC	Putative acyltransferase
			AN2549	1.58	3.83	4.77	easD	Putative acyl-CoA ligase
			AN10325	-	3.93	8.58	srpkD	Protein tyrosine kinase, putative
			AN2546	1.56	-	3.41		Predicted glycosylphosphatidylinositol (GPI)-anchored protein
			AN10326	1.14	6.54	2.87		protein of unknown function
			AN2550	4.53	-	-		protein of unknown function
			AN2553	-1.21	-1.38	-2.27		Putative Zn(II)2Cys6 transcription factor
			AN2544	-	-3.52	-4.95		Putative transmembrane transporter
	24	AN2621	AN2623	4.03	4.7	3.53	aatA	Acyl-coenzyme A:6-aminopenicillanic-acid-acyltransferase precursor
			AN2621	-	2.85	-	acvA	Delta-(L-alpha-aminoadipyl)-L-cysteinyl-D-valine synthetase, putative
			AN2622	3.48	4.64	2.69	ipnA	Isopenicillin-N synthase
			AN2624	3.22	2.59	-		protein of unknown function
			AN2625	2.03	1.44	2.05		Putative transmembrane transporter
	25	AN2924	AN2926	-1.45	-	1.19	nsa2	Putative 60S ribosomal protein
			AN2923	-	3.38	3.91		Ortholog of A. nidulans FGSC A4 : AN10601, A. fumigatus Af293 : Afu2g17770, Afu8g00650, A. niger CBS 513.88 : An11g02090, An01g01000 and A. oryzae RIB40 : AO090020000174, AO090103000301
			AN2922	-2.07	1.33	1.5		Ortholog of A. nidulans FGSC A4 : AN1515, AN7536, A. niger CBS 513.88 : An12g10030, A. oryzae RIB40 : AO090701000305, AO090102000038, AO090124000043 and Aspergillus wentii : Aspwe1_0030521
			AN2924	-	-	-1.27		Putative nonribosomal peptide synthetase (NRPS)-like enzyme
			AN2921	7.56	-	-3.31		Ortholog of A. nidulans FGSC A4 : AN4177, AN12488, A. fumigatus Af293 : Afu8g00600, A. niger CBS 513.88 : An03g00920, An02g01430, A. oryzae RIB40 : AO090010000696 and Aspergillus wentii : Aspwe1_0029035
	26	AN3230	AN3225	2.52	3.7	3.85	CYP631B1	Putative cytochrome P450
			AN3223	-1.63	-2	-2.43	pfkA	6-phosphofructokinase, putative
			AN3230	-	-1.05	-1.83	pkfA	Polyketide synthase
			AN3226	6.26	4.79	4.7	pkfC	Has domain protein
			AN3227	4.83	2.23	3.15	pkfD	Predicted monooxygenase
			AN3228	2.84	4.03	5.3	pkfE	Predicted prenyltransferase
			AN3229	-	-1.2	-1.04	pkfF	Putative aryl-alcohol oxidase-related protein
			AN3218	5.44	4.92	6.86		protein of unknown function
			AN3234	-	4.5	4.07		oxidoreductase, putative
			AN3235	-	2.53	2.99		monooxygenase, putative
			AN3236	1.21	1.15	2.79		O-methyltransferase, putative
			AN3222	2.63	1.7	1.8		IMP 5'-nucleotidase, putative
			AN3232	-2.78	1.05	1.16		Pantothenate transmembrane transporter, putative
			AN3233	-1.25	1.35	-		Substrate-specific transmembrane transporter, putative
			AN3216	1.54	-	-		Has domain(s) with predicted sequence-specific DNA binding, transcription factor activity, sequence-specific DNA binding activity and role in regulation of transcription, DNA-templated
			AN3220	-	-	-1.78		Substrate-specific transmembrane transporter, putative
			AN3215	-	-	-2.45		Predicted glycosylphosphatidylinositol (GPI)-anchored protein
	27	AN3386	AN3387	-1.72	-	1.49	gprD	Putative G-protein coupled receptor
			AN3386	1.63	-	-	pkiA	Putative polyketide synthase
			AN3380	-	-	1.61	pkiB	Fatty acyl-CoA synthase, putative
			AN3381	-1.5	-	-	pkiC	Fatty acid synthetase subunit, putative
			AN3384	3.49	1.31	1.87		putative trichothecene 3-O-acetyltransferase
	28	AN3396	AN3402	3.65	3.85	2.58	amyB	alpha-amylase, putative
			AN3388	-	-	2.05	amyF	alpha-amylase, putative
			AN3394	-	5.06	4.3	CYP620D1	Putative cytochrome P450
			AN3396	1.49	5.12	3.42	micA	Putative non-ribosomal peptide synthase (NRPS)
			AN3393	-	6.05	4.11	pepI	Neutral metalloprotease II, putative
			AN3400	-	-	6.24		Putative tetrahydroxynaphthalene reductase
			AN3395	-	6.17	5.07		protein of unknown function
			AN3403	-	7.34	4.36		Metalloprotease (zincin) superfamily protein, putative
			AN3409	-	-	4.2		protein of unknown function
			AN3398	3.41	1.99	2.87		Putative transmembrane transporter
			AN3408	-4.32	1.17	1.64		Dipeptide transporter, putative
			AN3391	2.99	-	-		C2H2 and Zn(2)-Cys(6) DNA binding transcription factor, putative
			AN3407	-1.49	-	-		Putative serine-type endopeptidase
			AN3405	-	-1.32	-1.52		protein of unknown function
			AN3404	1.05	-1.08	-1.56		Predicted glycosylphosphatidylinositol (GPI)-anchored protein
			AN3397	-4.02	-	-		protein of unknown function
			AN3399	-	-	-2.15		Predicted UDP-N-acetylmuramate dehydrogenase
	29	AN3495	AN3497	4.09	3.48	4.51	CYP623B2	Putative cytochrome P450
			AN3495	-2.58	5.4	6.18	inpA	Putative nonribosomal peptide synthetase
			AN3496	2.56	4.07	4.86	inpB	Putative nonribosomal peptide synthetase
			AN3492	-	6.67	6.13	scpR	C2H2 type zinc finger transcription factor
			AN3491	1.75	5.38	5.45		Predicted transmembrane transporter
			AN3493	-	6	5.15		Predicted threonine-type endopeptidase
			AN3494	-	3.48	4.95		protein of unknown function
			AN3499	-1.84	1.25	1.75		Phosphotransferase, putative
			AN3504	-	2.42	-		Putative alpha-1,4-glucosidase
			AN3503	1.55	-	-		Putative transmembrane transporter
			AN3505	-1.9	-	-		D-alanine-D-alanine ligase, putative
			AN3506	-2.63	-	-		Putative Zn(II)2Cys6 transcription factor
			AN3501	-1.72	-1.15	-1.83		Putative Zn(II)2Cys6 transcription factor
			AN3502	-1.75	-1.1	-1.87		Putative Zn(II)2Cys6 transcription factor
	32	AN4827	AN4833	4.44	3.16	3.03		Has domain(s) with predicted hydrolase activity and role in metabolic process
			AN4834	2.72	2.85	2.59		Ortholog of A. fumigatus Af293 : Afu3g07270, A. niger CBS 513.88 : An02g13430, A. oryzae RIB40 : AO090020000197, Aspergillus wentii : Aspwe1_0052406 and Aspergillus sydowii : Aspsy1_0087772
			AN4836	1.37	-	-		Ortholog(s) have Golgi apparatus localization
			AN4835	-	-1.08	-		Has domain(s) with predicted role in cell division, centromere complex assembly, chromosome segregation and kinetochore, nucleus localization
			AN4825	3.01	2.93	-		Putative glucan 1,3-beta-glucosidase with a predicted role in glucan metabolism
			AN4826	-	-	-1.36		Has domain(s) with predicted role in transmembrane transport and integral component of membrane localization
			AN4832	-	-1.84	-1.74		Ortholog of A. fumigatus Af293 : Afu3g07240, A. niger CBS 513.88 : An02g13480/atg29, A. oryzae RIB40 : AO090020000200, Aspergillus wentii : Aspwe1_0042020 and Aspergillus sydowii : Aspsy1_0148063
			AN4823	-	-	-1.74		Putative chitin deacetylase
			AN4829	2.97	-	-2.05		Putative reductase with a predicted role in carbohydrate metabolism
			AN4827	-	-	-2.06		Putative nonribosomal peptide synthetase (NRPS)-like enzyme
			AN4831	-	-1.92	-2.15		Has domain(s) with predicted oxidoreductase activity and role in oxidation-reduction process
			AN10600	2.73	-	-2.44		Predicted transcription factor
			AN10599	1.19	-	-2.56		Ortholog(s) have galactonate dehydratase activity and role in cellular carbohydrate catabolic process
	33	AN5318	AN5316	-	-	4.85		Ortholog of Aspergillus versicolor : Aspve1_0031636 and Aspergillus sydowii : Aspsy1_0035792
			AN5329	-	1.66	4.27		Has domain(s) with predicted role in transmembrane transport and integral component of membrane localization
			AN5330	4.1	2.31	2.82		Has domain(s) with predicted N-acetyltransferase activity
			AN5327	-	1.27	1.19		Has domain(s) with predicted GTP binding, GTPase activity
			AN5318	1.03	1.84	-		Putative non-ribosomal peptide synthetase
			AN5328	-1.22	-	-		Has domain(s) with predicted catalytic activity, ferric iron binding, iron ion binding, oxidoreductase activity, acting on single donors with incorporation of molecular oxygen, incorporation of two atoms of oxygen activity
			AN5317	-	-	-1.02		Ortholog of A. fumigatus Af293 : Afu6g00280, A. oryzae RIB40 : AO090003000248, AO090010000078, Neosartorya fischeri NRRL 181 : NFIA_047440 and Aspergillus versicolor : Aspve1_0031634
			AN5322	-3.22	-1.38	-1.45		protein of unknown function
			AN5321	-3.15	-2.23	-1.88		Putative triacylglycerol lipase with a predicted role in glycerolipid metabolism
			AN5319	-3.16	-2.04	-3.13		Ortholog of Aspergillus versicolor : Aspve1_0074620, Aspve1_0893571 and Aspergillus sydowii : Aspsy1_0094036, Aspsy1_0136394
			AN5320	-1.4	-2.08	-3.73		Has domain(s) with predicted hydrolase activity
			AN5323	-2.45	-4.8	-4.79		Has domain(s) with predicted substrate-specific transmembrane transporter activity, transmembrane transporter activity, role in transmembrane transport and integral component of membrane, membrane localization
			AN5326	-7.14	-5.88	-6.57		protein of unknown function
			AN5325	-10.51	-8.06	-10.51		protein of unknown function
	34	AN6000	AN6001	-	-	-1.54	aptB	Putative hydrolase
			AN6002	3.25	-	-	aptC	Putative monooxygenase
			AN6006	-	1.74	2.13	kapD	Karyopherin
			AN5999	-1.67	1.22	2.31		Carbamoyl-phosphate synthase, large subunit
			AN5998	-3.95	-	-		SET and MYND domain-containing protein
			AN6003	3.74	-	-		protein of unknown function
			AN6004	1.08	-	-		actin cytoskeleton protein
			AN6007	-	-1.57	-1.57		ATP-dependent helicase, putative
			AN6005	-1.51	-1.68	-3.57		protein of unknown function
	35	AN6236	AN6236	-2.22	-	4.2	sidD	Nonribosomal peptide synthetase (NRPS)
			AN6237	-	-	3.7		Has domain(s) with predicted ATP binding, ATPase activity, ATPase activity, coupled to transmembrane movement of substances, nucleoside-triphosphatase activity, nucleotide binding activity and role in transmembrane transport
			AN6238	-2.41	-	1.56		Has domain(s) with predicted role in transmembrane transport and integral component of membrane localization
	36	AN6431	AN6427	-2.95	-	-	manC	Protein with endo-beta-(1,4)-mannanase activity, involved in degradation of mannans
			AN6428	-	3.61	-		Putative beta-1,4-endoglucanase
			AN6430	1.81	1.55	1.44		putative transcription factor
			AN6429	4.15	1.88	1.27		Ortholog(s) have role in secondary metabolite biosynthetic process
			AN6432	-	2.27	-		protein of unknown function
			AN6431	-	2.51	-		Putative polyketide synthase
	37	AN6444	AN6443	-1.19	-	-	cicA	ABC transporter, putative
			AN6444	-2.9	6.5	5.09	cicB	Putative nonribosomal peptide synthase (NRPS)-like enzyme
			AN6445	-2.38	6	4.76	cicC	Putative aryl-alcohol oxidase-related protein
			AN6446	-	8.6	6.64	cicD	Myb-like transcription factor, putative
			AN6447	-	7.99	6.24	cicE	Predicted O-methyltransferase
			AN6449	3.21	7.47	6.33	CYP5077A1	Putative cytochrome P450
			AN6448	6.44	7.2	5.36	pkbA	Putative polyketide synthase
			AN6454	-5.53	-	4.66		Has domain(s) with predicted transmembrane transporter activity, role in transmembrane transport and integral component of membrane localization
			AN6450	-3.97	4.33	3.32		Tetrahydroxynaphthalene reductase
			AN6451	-3.22	3.95	2.56		Predicted transmembrane transporter
			AN6440	-1.15	-	1.4		protein of unknown function
			AN6438	3.17	1.16	1.27		Putative dipeptidyl-peptidase
			AN6437	-2.93	-2.24	-		protein of unknown function
			AN6436	-2.8	-1.34	-		Putative transmembrane transporter
			AN6439	-	-1.27	-1.33		protein of unknown function
			AN6441	-	-1.22	-3.02		protein of unknown function
	38	AN6448	AN6456	-	5.37	-		Ortholog of A. nidulans FGSC A4 : AN6670, A. fumigatus Af293 : Afu6g00570, Aspergillus versicolor : Aspve1_0062160, Aspergillus fumigatus A1163 : AFUB_096920 and Aspergillus clavatus NRRL 1 : ACLA_004220
			AN6461	2.19	-	-		Has domain(s) with predicted role in transmembrane transport and integral component of membrane localization
			AN6455	-1.47	3.35	-		Predicted glycosylphosphatidylinositol (GPI)-anchored protein
			AN6457	-8.31	-3.34	-1.78		Has domain(s) with predicted peroxidase activity
			AN6459	-	-2.35	-2.69		Has domain(s) with predicted UDP-N-acetylmuramate dehydrogenase activity, flavin adenine dinucleotide binding, oxidoreductase activity and role in oxidation-reduction process
			AN6458	-	-2.58	-3.15		Ortholog of A. fumigatus Af293 : Afu3g07420, A. niger CBS 513.88 : An02g10960, An01g01420, An12g05390, A. oryzae RIB40 : AO090020000161, AO090005000921, AO090003001427 and Aspergillus sydowii : Aspsy1_0086152
			AN6460	-8.38	-3.78	-3.86		Ortholog of A. nidulans FGSC A4 : AN12398, A. oryzae RIB40 : AO090023000067, AO090010000683, Aspergillus wentii : Aspwe1_0075588 and Aspergillus versicolor : Aspve1_0086685
			AN6462	-3.27	-3.56	-4.22		Has domain(s) with predicted hydrolase activity and role in metabolic process
	39	AN6784	AN6775	-	-	-1.13	aatB	Penicillin biosynthesis protein
			AN6787	-1.49	1.33	1.28	CYP682C1	Putative cytochrome P450
			AN6784	-3.78	-4.54	-7.1	xptA	Dimethyl-allyl-tryptophan synthase (DMATS) type aromatic prenyltransferase
			AN6788	-	6.71	9.56		Putative Zn(II)2Cys6 transcription factor
			AN6776	-	5.15	7.27		hydrolase, putative
			AN6789	-1.55	1.91	4.64		protein of unknown function
			AN6777	-2.25	-	3.45		Putative F-box protein
			AN6771	-	-	3.36		protein of unknown function
			AN6779	-	2.23	3.32		Putative ABC superfamily multidrug resistance-associated protein
			AN6774	-5.93	1.56	2.53		Putative transmembrane transporter
			AN6772	-3.04	-	2.13		protein of unknown function
			AN6781	1.72	-	-		protein of unknown function
			AN6783	-	1.42	1.52		Nucleobase transmembrane transporter, putative
			AN6780	-3.05	-	-		protein of unknown function
			AN6786	3.39	1.25	-		Putative beta-1,4-endoglucanase
			AN6790	-1.15	-	-		Putative Zn(II)2Cys6 transcription factor
			AN6791	-	-1.02	-		Putative polyketide synthase
			AN11527	-4.78	-	-		protein of unknown function
			AN6785	-1.87	-	-1.52		protein of unknown function
			AN6782	2.21	-	-6.44		Sodium:dicarboxylate symporter, putative
	40	AN6791	AN6792	-4.05	-2.84	-5.52	gfdB	Putative NAD+ dependent glycerol 3-phosphate dehydrogenase with a predicted role in glycerol metabolism
			AN6793	-2.1	-	-		Ortholog(s) have hydrolase activity, acting on ester bonds activity, role in siderophore catabolic process and intracellular localization
	41	AN7071	AN7071	-6.52	2.92	2.68	pkgA	Putative polyketide synthase
			AN7070	-2.8	6.05	6.43	pkgB	Beta-lactamase-type thioesterase
			AN7075	-	8.27	7.6		UDP-N-acetylmuramate dehydrogenase, putative
			AN10889	-	7.78	7.55		Predicted O-methyltransferase
			AN7074	2.02	7.44	7.31		putative oxidoreductase
			AN10884	-	7.61	7.19		Predicted oxidoreductase
			AN7072	5.09	5.95	5.56		Putative Zn(II)2Cys6 transcription factor
			AN7073	5.16	4.22	4		Putative Zn(II)2Cys6 transcription factor
			AN7062	-	-	3.96		protein of unknown function
			AN7067	-2.16	-	-		Substrate-specific transmembrane transporter, putative
			AN7068	-3.25	-	-		Putative vanillyl alcohol oxidase
			AN7059	-3.73	2.7	-		protein of unknown function
			AN10888	-4.03	-	-		monooxygenase, putative
			AN7061	-3.95	-1.56	-2.02		Putative Zn(II)2Cys6 transcription factor
			AN7060	-3.02	-5.42	-2.25		Monophenol monooxygenase, putative
	42	AN7084	AN10887	-	2.35	1.07	CYP5095B1	Putative cytochrome P450
			AN7087	5.32	-	6.37		Ortholog of A. fumigatus Af293 : Afu8g07170, A. oryzae RIB40 : AO090005000253, Neosartorya fischeri NRRL 181 : NFIA_099960, Aspergillus wentii : Aspwe1_0038547 and Aspergillus versicolor : Aspve1_0046531
			AN7081	-	2.18	-		Predicted UDP-N-acetylmuramate dehydrogenase
			AN7086	1.29	-	-		Putative F-box protein
			AN10886	-	1.9	-		protein of unknown function
			AN7083	-	-	-1.07		Predicted aminopeptidase
			AN7089	-	-2.07	-1.74		Ortholog of A. nidulans FGSC A4 : AN3992, AN8424, A. fumigatus Af293 : Afu7g05085, A. oryzae RIB40 : AO090005000321 and Neosartorya fischeri NRRL 181 : NFIA_026200
			AN7084	-1.97	-	-1.75		Putative polyketide synthase (PKS)-like enzyme
			AN7088	-3.96	-3.48	-3.09		Has domain(s) with predicted transmembrane transporter activity, role in transmembrane transport and integral component of membrane localization
	43	AN7489	AN7489	-1.22	-	-		Putative 3-oxoacyl-[acyl-carrier-protein] synthase, mitochondrial
			AN7484	-1.06	-	-		Protein expressed at increased levels during osmoadaptation
			AN7483	-1.21	-	-		Ortholog of A. nidulans FGSC A4 : AN4092, A. fumigatus Af293 : Afu2g05710, A. oryzae RIB40 : AO090001000688, Neosartorya fischeri NRRL 181 : NFIA_082430 and Aspergillus versicolor : Aspve1_0043503
			AN7490	-2.82	-1.18	-1.05		Ortholog(s) have cytosol localization
			AN7488	-3.68	-1.75	-1.2		Ortholog(s) have endoplasmic reticulum, fungal-type vacuole localization
			AN7491	-	-1.99	-1.98		Putative ubiquitin C-terminal hydrolase
	44	AN7815	AN7820	-	2.92	-	aflR	Transcriptional activator of the sterigmatocystin biosynthesis gene cluster
			AN7825	2.01	2.64	-1.19	stcA	Putative polyketide synthase with a predicted role in sterigmatocystin/aflatoxin biosynthesis
			AN7824	2.46	1.9	-	stcB	Putative sterigmatocystin biosynthesis P450 monooxygenase with a predicted role in sterigmatocystin/aflatoxin biosynthesis
			AN7823	7.19	7.62	7.01	stcC	Putative peroxidase
			AN7821	1.59	3.2	-	stcE	Putative norsolorinic acid reductase with a predicted role in sterigmatocystin/aflatoxin biosynthesis
			AN7818	1.67	2.98	1.71	stcF	Putative sterigmatocystin biosynthesis P450 monooxygenase with a predicted role in sterigmatocystin/aflatoxin biosynthesis
			AN7816	2.69	2.16	1.47	stcI	Putative sterigmatocystin biosynthesis lipase/esterase with a predicted role in sterigmatocystin/aflatoxin biosynthesis
			AN7815	2.43	1.82	-	stcJ	Putative polyketide synthase/fatty acid synthase alpha
			AN7814	3.64	1.05	-	stcK	Putative polyketide synthase/fatty acid synthase beta
			AN11013	-	3.25	-2.48	stcL	Putative p450 monooxygenase required for desaturation of bisfuran in the sterigmatocystin biosynthesis pathway
			AN7812	1.02	3.22	-2.66	stcN	Putative versicolorin B synthase with a predicted role in sterigmatocystin/aflatoxin biosynthesis
			AN7811	2.77	5	-	stcO	Putative sterigmatocystin biosynthesis protein with a predicted role in sterigmatocystin/aflatoxin biosynthesis
			AN7810	1.38	3.36	-2.77	stcQ	Putative aflatoxin biosynthesis protein with a role in aflatoxin/sterigmatocystin biosynthesis
			AN7808	-	3.02	-	stcS	Putative sterigmatocystin biosynthesis P450 monooxygenase of the CYP59 family
			AN7807	-	2.88	-3.3	stcT	Putative translation elongation factor 1 gamma
			AN7806	-	4.48	-1.17	stcU	Putative versicolorin reductase with a predicted role in sterigmatocystin/aflatoxin biosynthesis
			AN7805	-	2.86	-2.09	stcV	Putative norsolorinic acid reductase with a predicted role in sterigmatocystin/aflatoxin biosynthesis
			AN7804	1.42	3.6	-1.93	stcW	Putative FAD-containing monooxygenase with a predicted role in sterigmatocystin/aflatoxin biosynthesis
			AN11012	3.29	-	4.62		Putative protein of unknown function
			AN7822	2.41	3.67	3.95		protein of unknown function
			AN7819	2.05	2.8	2.11		protein of unknown function
			AN11021	2.47	2.96	1.35		protein of unknown function
			AN7817	-	3.53	-		Putative protein with a predicted role in sterigmatocystin/aflatoxin biosynthesis
			AN11017	-	3.44	-		protein of unknown function
			AN7809	1.22	3.09	-3.11		protein of unknown function
	46	AN7838	AN7839	-1.71	2.34	1.18		Has domain(s) with predicted ATP binding, ATPase activity, ATPase activity, coupled to transmembrane movement of substances, nucleoside-triphosphatase activity, nucleotide binding activity and role in transmembrane transport
			AN11575	-4.58	-	-		protein of unknown function
			AN11574	-10.48	-5.13	-4.9		protein of unknown function
			AN7836	3.02	-	-6.11		Ortholog of A. fumigatus Af293 : Afu7g01060, A. oryzae RIB40 : AO090003000833, Neosartorya fischeri NRRL 181 : NFIA_113770 and Aspergillus terreus NIH2624 : ATET_02590
	47	AN7884	AN7881	2.07	6.88	6.23	CYP548C1	Putative cytochrome P450
			AN7883	3.07	8.72	9.64		protein of unknown function
			AN11028	-	7.05	7.08		Predicted nucleotide binding protein with oxidoreductase activity and a role in oxidation-reduction
			AN7880	2.17	6.18	6.09		Putative fatty-acyl-CoA synthase with a predicted role in cytosolic fatty acid formation
			AN11031	-2.77	4.47	4.06		Predicted transmembrane transporter
			AN7884	2.34	3.39	3.85		Putative nonribosomal peptide synthase (NRPS)
			AN7879	-	4.03	3.58		Predicted ABC transporter
			AN7886	-	-	2.3		Putative class V chitinase
	48	AN7909	AN7908	2.06	2.14	4.05	axhA	Alpha-L-arabinofuranosidase, putative
			AN7915	-2.63	-1.9	1.75	bglD	putative glucosidase
			AN7909	-	5.39	6.9	orsA	Polyketide synthase
			AN7911	2.02	4.95	6.92	orsB	Putative amidohydrolase
			AN7912	1.74	5.05	7.21	orsC	Putative tyrosinase
			AN7914	3.91	6.25	6.06		Putative alcohol dehydrogenase
			AN7925	1.25	3.5	3.76		Ortholog of A. nidulans FGSC A4 : AN6548, A. fumigatus Af293 : Afu6g04800, A. niger CBS 513.88 : An08g01020, An16g02880, An15g00500 and A. oryzae RIB40 : AO090701000059, AO090026000183
			AN7913	3.14	3.39	3.61		protein of unknown function
			AN7918	2.36	2.44	3.42		protein of unknown function
			AN7916	2.7	-	2.93		Putative amino acid transporter
			AN7921	-	-	1.6		Putative Zn(II)2Cys6 transcription factor
			AN7924	1.72	-	-		Has domain(s) with predicted peroxidase activity
			AN7923	1.43	-	-		Putative Zn(II)2Cys6 transcription factor
			AN7920	1.72	-1.09	-1.16		hydrolase, putative
			AN7919	2.46	-1.43	-1.81		Putative Zn(II)2Cys6 transcription factor
			AN7907	-2.04	-4.05	-4.5		Putative glyoxylate-bleomycin resistance protein
	49	AN8105	AN8104	2.33	3.99	5.82		Has domain(s) with predicted role in response to stress and integral component of membrane localization
			AN8103	-	-	1.75		putative transcription factor
			AN8112	3.24	-	-		Predicted ransmembrane transporter
			AN8115	-3.29	-	-2.44		Has domain(s) with predicted catalytic activity and role in nucleoside metabolic process
			AN8108	-	-	-2.77		Predicted fumarylacetoacetase
			AN8110	-1.82	-1.8	-2.95		Putative short-chain dehydrogenase/reductase family protein
			AN8111	-1.55	-1.86	-3.39		Putative Zn(II)2Cys6 transcription factor
			AN11037	-	-2.64	-4.65		Predicted transmembrane transporter
			AN8105	-	-2.86	-5.56		Putative nonribosomal peptide synthase (NRPS)-like enzyme
			AN8106	-	-2.18	-6.01		Predicted dioxygenase
			AN11049	-	-2.48	-8.2		NmrA-like domain containing protein
	50	AN8209	AN8209	-4.97	-1.68	-1.99	wA	Conidial pigment polyketide synthase
			AN8207	1.24	-	-		protein of unknown function
			AN8208	-1.31	-	-1.56		Ortholog of A. fumigatus Af293 : Afu5g03390, A. niger CBS 513.88 : An09g05710, A. oryzae RIB40 : AO090102000544, Aspergillus wentii : Aspwe1_0174422 and Aspergillus sydowii : Aspsy1_0050671
			AN8212	-2.83	-2.93	-2.56		Ortholog(s) have 5'-flap endonuclease activity, role in DNA-dependent DNA replication and Slx1-Slx4 complex localization
	51	AN8383	AN8392	-	-	-2.52	aglE	alpha-glycosidase, putative
			AN8383	-	-	-2.11	ausA	Polyketide synthase (PKS)
			AN8384	-2.61	-	-1.29	ausD	protein of unknown function
			AN8393	-	-	6.8		protein of unknown function
			AN8388	-	3.07	3.01		protein of unknown function
			AN11077	-	-	2.43		acetyltransferase, putative
			AN8382	-9.69	-	-		protein of unknown function
			AN8391	-3.08	-	-1.08		Putative Zn(II)2Cys6 transcription factor
			AN8389	-	-	-1.32		Putative acid phosphatase
			AN11085	2.02	-	-1.7		Putative D-arabinitol 4-dehydrogenase
			AN8390	-	-2.64	-3.81		GPR1/FUN34/YaaH family member
	52	AN8412	AN8412	1.3	-	-	apdA	Putative hybrid polyketide synthase-nonribosomal peptide synthase (PKS-NRPS)
			AN8408	-	1.68	-	apdB	Putative cytochrome P450 monooxygenase
			AN8413	2.81	3.33	2.48	apdF	Putative exporter
			AN8415	-	-	-1.34	apdG	Putative acyl-CoA dehydrogenase
			AN8414	1.67	4.2	3.87	apdR	Putative Zn(II)2Cys6 transcription factor
			AN8401	4.16	-	-	bxlB	alpha-N-arabinofuranosidase, putative
			AN8396	2.97	-	-1.89	pdcB	Putative pyruvate decarboxylase with a predicted role in pyruvate metabolism
			AN8400	6.08	2.91	1.58		Sugar transporter
			AN8402	-1.67	-	-		protein of unknown function
			AN8403	-1.07	-	-		oxidoreductase, putative
			AN8407	-1.09	-	-		protein of unknown function
			AN8406	-2.63	-	-1.14		Putative alcohol dehydrogenase
			AN8399	-6.12	-3.2	-5.32		Potassium-transporting ATPase, putative
			AN8398	-7.61	-4.01	-6.34		oxidoreductase, putative
			AN8397	-3.87	-5.67	-6.6		Has domain(s) with predicted oxidoreductase activity, acting on CH-OH group of donors activity and role in oxidation-reduction process
	53	AN8514	AN8510	-2.32	-	3.07	CYP686A1P	Putative cytochrome P450
			AN8513	6.88	3.24	-	tdiA	Putative single-module nonribosomal peptide synthetase (NRPS)
			AN8514	6.88	3.09	2.22	tdiB	Asterriquinone prenyltransferase
			AN8516	5.25	1.16	-	tdiD	Putative aminotransferase
			AN8511	-	-	4.99		Branched chain amino acid aminotransferase, putative
			AN8509	-	-	4.09		Putative Zn(II)2Cys6 transcription factor
			AN8507	-	2	3.16		Ortholog(s) have role in secondary metabolite biosynthetic process
			AN8512	2.02	-1.15	2.34		protein of unknown function
			AN8506	-1.65	-	-		putative transcription factor
			AN8505	1.01	1.1	-		Ortholog of Aspergillus brasiliensis : Aspbr1_0111846, Aspergillus fumigatus A1163 : AFUB_075260, Aspergillus niger ATCC 1015 : 199457-mRNA and Aspergillus aculeatus ATCC16872 : Aacu16872_050877
	54	AN8910	AN11143	2.27	2.35	-	glaA	Putative glucoamylase with a predicted role in starch metabolism
			AN8907	4.02	2.94	5.35		Putative C-4 sterol methyl oxidase with a predicted role in sterol metabolism
			AN8910	-	-	2.47		Putative polyketide synthase (PKS)
			AN8903	-	2.59	1.08		Putative peptide transporter
			AN8908	5.2	-	-		Ortholog of A. fumigatus Af293 : Afu8g00630, A. niger CBS 513.88 : An07g00510, A. oryzae RIB40 : AO090009000111 and Aspergillus sydowii : Aspsy1_0162791, Aspsy1_0212146
			AN11149	2.27	1.74	-		Has domain(s) with predicted catalytic activity, sulfuric ester hydrolase activity and role in metabolic process
			AN8909	5.7	-	-		protein of unknown function
	55	AN9005	AN9007	7.75	2.72	2.55	CYP548D1	Putative cytochrome P450
			AN9008	-	-1.39	-1.45	fphA	Phytochrome photoreceptor, a red-light sensor that represses sexual development under red light
			AN9012	6.49	-	-		Has domain(s) with predicted catalytic activity, lyase activity and role in metabolic process
			AN9003	-1.79	3.11	2.08		Has domain(s) with predicted zinc ion binding activity
			AN9011	4.16	3.47	2.02		Putative aryl-alcohol oxidase-related protein
			AN9013	1.77	-	1.62		Has domain(s) with predicted RNA polymerase II transcription factor activity, sequence-specific DNA binding, zinc ion binding activity, role in regulation of transcription, DNA-templated and nucleus localization
			AN9009	2.67	1.21	-		Ortholog of Aspergillus versicolor : Aspve1_0047394, Aspergillus sydowii : Aspsy1_0094736, Aspsy1_0145518 and Aspergillus terreus NIH2624 : ATET_06611
			AN9004	-1.73	-	-		Predicted monooxygenase
			AN9010	6.16	-	-1.4		Ortholog(s) have nicotinamide mononucleotide transmembrane transporter activity, role in nicotinamide mononucleotide transport, quinolinic acid transmembrane transport and mitochondrion localization
			AN9005	-	-	-2.64		Putative polyketide synthase (PKS)
			AN9006	5.17	-	-5.52		protein of unknown function
			AN9002	-6.63	-2.44	-5.94		Predicted monooxygenase
	57	AN9244	AN9247	1.22	-	-	ausF	protein of unknown function
			AN9249	5.82	2.05	2.13	ausH	Protein required for austinol and dehydroaustinol biosynthesis
			AN9251	4.8	-	-	CYP650A1	Putative cytochrome P450
			AN9248	-1.8	-1.43	-2.17	CYP650B1	Putative cytochrome P450
			AN9243	5.28	2.81	5.15		protein of unknown function
			AN9245	5.55	3.65	4.69		Fatty acid synthase subunit alpha, putative
			AN9244	6.66	3.27	4.37		Putative nonribosomal peptide synthase
			AN9250	4.63	-	-		putative O-acetyltransferase
	58	AN9291	AN9286	3.46	-	-1.49	aguA	Alpha-glucuronidase, involved in degradation of xylans
			AN9285	-	-	-2.27	ccgA	Ortholog of A. fumigatus grg1
			AN9296	1.26	2.27	-	CYP535D1	Putative cytochrome P450
			AN9302	-	4.43	4.47	ffkK	Predicted protein kinase
			AN9298	1.95	4.75	4.84	gmtB	Putative GDP-mannose transporter
			AN9299	-	7.43	7.82		Ortholog of Aspergillus glaucus : Aspgl1_0045484, Aspergillus versicolor : Aspve1_0045065, Aspve1_0176243, Aspergillus zonatus : Aspzo1_0054543 and Aspergillus sydowii : Aspsy1_0047825, Aspsy1_0208145
			AN9300	2.03	5.22	7.65		Ortholog of Aspergillus wentii : Aspwe1_0049669
			AN11210	3.41	5.19	6.55		protein of unknown function
			AN11215	2.3	4.79	6.28		Has domain(s) with predicted metal ion transmembrane transporter activity, role in metal ion transport, transmembrane transport and membrane localization
			AN9305	3.08	5.15	5.88		Has domain(s) with predicted transferase activity, transferring acyl groups other than amino-acyl groups activity
			AN9306	-	5.27	4.82		Ortholog of A. nidulans FGSC A4 : AN6413, AN6419, AN6946, AN5312, AN5664, AN8328, AN3241, AN10369, AN1930, AN2386, AN1738, AN11159, AN8984, AN8951, AN1540, AN8971, AN9387, AN9266, AN1317, AN10886, AN7232, AN7774, AN12202
			AN9290	-	-	3.09		Has domain(s) with predicted integral component of membrane localization
			AN9282	6.43	-	-		Has domain(s) with predicted role in oxidation-reduction process
			AN9308	-	1.33	1.86		Has domain(s) with predicted UDP-N-acetylmuramate dehydrogenase activity, flavin adenine dinucleotide binding, oxidoreductase activity and role in oxidation-reduction process
			AN9307	1.35	2.04	1.62		Has domain(s) with predicted catalytic activity, molybdenum ion binding, pyridoxal phosphate binding activity
			AN9281	5.1	-	-		Ortholog of A. nidulans FGSC A4 : AN2784, AN1020, AN2199, A. fumigatus Af293 : Afu1g12970, A. niger CBS 513.88 : An15g05320 and A. oryzae RIB40 : AO090012000596, AO090038000022
			AN9309	3.07	1.16	-		Ortholog of Aspergillus versicolor : Aspve1_0156414 and Aspergillus sydowii : Aspsy1_0163550
			AN9293	1.9	1	-		Has domain(s) with predicted RNA polymerase II transcription factor activity, sequence-specific DNA binding, zinc ion binding activity, role in regulation of transcription, DNA-templated and nucleus localization
			AN9294	1.68	1.04	-		Has domain(s) with predicted role in transmembrane transport and integral component of membrane localization
			AN9295	1.4	-1.64	-		Has domain(s) with predicted substrate-specific transmembrane transporter activity, transmembrane transporter activity, role in transmembrane transport and integral component of membrane, membrane localization
			AN9288	5.16	-	-		Ortholog(s) have cytoplasm, nucleus localization
			AN9297	-2.31	-	-1.19		Has domain(s) with predicted FAD binding, oleate hydratase activity and role in fatty acid metabolic process
			AN9283	1.83	-1.95	-		Possible pseudogene
			AN9287	3.04	-	-1.45		Putative lipolytic enzyme with a predicted role in lipid metabolism
			AN9292	-2.48	-1.14	-2.31		Ortholog(s) have role in positive regulation of secondary metabolite biosynthetic process, secondary metabolite biosynthetic process
			AN9284	-	-1.49	-3.13		Ortholog of Aspergillus tubingensis : Asptu1_0059406, Aspergillus versicolor : Aspve1_0129968 and Aspergillus sydowii : Aspsy1_0068838
			AN9289	-2.32	-1.64	-3.15		Has domain(s) with predicted role in transmembrane transport and integral component of membrane localization
			AN9310	2.99	-2.79	-4.45		Transcript induced by light in in developmentally competent mycelia
